# Supplementary material for: Accessibility to health services among migrant workers in the Northeast of Thailand
Source: F1000Res. 2017 Jun 22;6:972. [Version 1] doi: 10.12688/f1000research.11651.1 (PMC5615766; doi:10.12688/f1000research.11651.1)
Supplement: Raw data gathered from the questionnaire [file f1000research-6-12585-s0000.tgz]

Archive with 1 entries (1 files):
- 2b03b843-d065-4dff-b1a5-fb9fe1f53f4c_Raw_data_(1).xlsx
