# Supplementary material for: Accessibility to health services among migrant workers in the Northeast of Thailand
Source: F1000Res. 2017 Jun 22;6:972. [Version 1] doi: 10.12688/f1000research.11651.1 (PMC5615766; doi:10.12688/f1000research.11651.1)
Supplement: Raw data gathered from the questionnaire [file f1000research-6-12585-s0000.tgz › 2b03b843-d065-4dff-b1a5-fb9fe1f53f4c_Raw_data_(1).xlsx]

## Sheet: Sheet1
ID	a1	a2	a3	a4	a5	a6	a61	a62	a7	a8	a9	a10	a11	a12	a121	a122	a123	a124	a125	a126	a127	a128	a129	a1210	a1211	a1212	a13	a141	a142	a143	a144	a145	a146	a15	a151	a1512	a152	a1522	a153	a1532	a154	a1540	b1	b2	b3	b4	b5	b6	b7
1	1	25-40	2	2	5000	2	1	0	3	1	2	1	6	1	0	0	0	0	0	0	0	0	0	0	0	0	1	0	11	0	0	0	0	1	1	1	1	2	2	2	2	0	0	0	1	1	1	1	1
2	2	<25	2	2	4000	2	1	0	3	2	2	3	4	2	0	0	0	0	0	0	0	0	0	0	1	0	1	0	11	0	0	0	0	0	2	2	1	2	2	2	2	0	0	0	1	1	1	1	1
3	1	25-40	2	1	3000	2	1	0	3	2	2	1	3	2	0	0	0	0	0	0	0	0	1	0	0	0	1	0	11	0	0	0	0	0	1	2	1	2	2	2	2	0	0	0	1	1	1	1	1
4	2	25-40	2	2	5000	2	1	0	3	2	2	2	3	1	0	0	0	0	0	0	0	0	0	0	0	0	1	0	11	0	0	0	0	1	2	1	1	2	2	2	2	0	0	0	1	1	1	1	1
5	2	25-40	2	2	3000	2	1	0	3	2	2	3	4	2	0	0	0	0	0	0	0	0	1	0	0	0	1	0	11	0	0	0	0	1	1	1	1	2	2	2	2	0	0	0	1	1	1	1	1
6	2	<25	2	2	3000	2	1	0	3	3	2	3	4	2	0	0	0	0	0	0	0	0	1	0	0	0	1	0	11	0	0	0	0	1	1	1	1	2	2	2	2	0	0	0	1	1	1	1	1
7	2	25-40	2	1	3000	2	1	0	3	1	2	3	8	2	0	0	0	0	0	0	0	8	0	0	0	0	1	0	11	0	0	0	0	0	2	1	1	2	2	2	2	0	0	0	1	1	1	1	1
8	2	<25	2	2	3000	2	1	0	3	4	2	3	2	2	0	0	0	0	0	0	0	0	0	0	0	0	1	3	11	0	0	0	0	0	2	2	1	2	2	2	2	0	0	0	1	1	1	1	1
9	2	<25	3	1	3500	2	1	0	1	2	2	3	3	2	0	0	0	0	0	0	0	0	0	0	0	0	1	3	11	0	0	0	0	0	2	2	1	2	2	2	2	0	0	0	1	1	1	1	1
10	2	25-40	2	1	5000	2	1	1	3	2	2	3	3	1	0	0	0	0	0	0	0	0	0	0	0	0	1	3	7	0	0	0	0	1	2	2	1	2	1	2	1	0	0	1	1	1	1	0	1
11	2	25-40	2	1	5000	2	1	0	3	2	2	3	2	2	0	0	0	0	0	0	0	0	0	0	0	0	1	3	7	0	0	0	0	0	2	2	1	2	2	2	1	2	0	1	1	1	1	0	1
12	1	<25	1	2	3000	2	1	0	2	2	2	5	2	1	0	0	0	0	0	0	0	0	0	0	0	0	1	3	7	0	0	0	0	1	2	1	1	2	1	2	1	2	1	1	1	1	0	1	0
13	2	25-40	2	2	3000	2	1	0	3	2	2	1	3	2	0	0	0	0	0	0	0	0	1	0	0	0	1	3	11	0	0	0	0	0	2	2	1	2	2	2	2	2	0	0	1	1	1	1	1
14	2	25-40	3	1	5000	2	1	0	5	2	2	5	2	1	0	0	0	0	0	0	0	0	0	0	0	0	1	3	7	0	0	0	0	1	2	1	1	2	1	2	1	2	0	1	1	1	1	0	1
15	2	25-40	3	1	3000	2	1	0	4	2	2	5	3	2	0	0	0	0	0	0	0	0	0	0	0	0	1	3	7	0	0	0	0	1	2	1	1	2	1	2	1	2	0	1	1	1	1	0	1
16	2	25-40	2	1	6000	2	1	0	3	2	2	1	3	2	0	0	0	0	0	0	0	0	0	0	0	0	1	3	7	0	0	0	0	0	1	2	1	2	2	2	2	2	0	1	1	1	1	0	1
17	2	25-40	2	1	5000	2	1	0	3	2	2	5	3	1	0	0	0	0	0	0	0	0	0	0	0	0	1	3	7	0	0	0	0	1	1	1	1	2	2	2	2	2	0	1	1	1	1	0	1
18	2	<25	2	2	5000	2	1	0	3	2	2	5	3	2	1	0	0	0	0	0	0	0	0	0	0	0	1	3	7	0	0	0	0	0	1	1	1	2	1	2	1	2	0	1	1	1	1	0	1
19	1	<25	2	2	3000	2	1	0	3	2	2	5	3	1	0	1	0	0	0	0	0	0	0	0	0	0	1	3	7	0	0	0	0	1	1	1	1	2	1	2	1	2	0	1	1	1	1	0	1
20	1	25-40	1	6	6000	2	1	0	2	1	2	3	4	2	0	0	0	0	0	0	0	0	0	0	0	0	2	3	7	0	0	0	0	1	1	1	1	2	2	2	2	2	0	1	1	1	1	0	1
21	1	25-40	1	1	3000	2	1	0	2	2	2	1	5	2	0	0	0	0	0	0	0	0	0	0	0	0	1	3	7	0	0	0	0	0	1	2	1	2	2	2	1	2	0	1	1	1	1	0	1
22	1	<25	1	2	3000	2	1	0	2	2	2	1	5	2	0	0	0	0	0	0	0	0	1	0	0	0	1	3	7	0	0	0	0	0	1	1	1	2	1	2	1	2	0	1	1	1	1	0	1
23	2	25-40	2	1	5000	2	1	0	3	2	2	5	6	2	0	0	0	0	0	0	0	0	1	0	0	0	1	3	7	0	0	0	0	1	1	1	1	2	1	2	1	2	0	1	1	1	1	0	1
24	2	25-40	1	1	4000	2	1	0	3	2	2	5	3	2	0	0	0	0	0	0	0	0	0	0	0	0	1	3	7	0	0	0	0	0	1	2	1	2	2	2	1	2	0	1	1	1	1	0	1
25	2	25-40	2	1	5000	2	1	0	3	2	2	5	4	2	0	0	0	0	0	0	0	0	0	0	0	0	1	3	7	0	0	0	0	0	1	2	1	2	2	2	1	2	0	1	1	1	1	0	1
26	2	<25	2	1	6000	2	1	2	3	2	2	5	5	1	0	0	0	0	0	0	0	0	0	0	0	0	1	3	9	0	0	0	0	0	1	2	1	2	2	2	1	2	0	0	0	1	0	0	0
27	2	<25	2	2	2500	2	1	0	3	2	2	1	4	2	0	0	0	0	0	0	0	0	0	0	0	0	1	0	7	0	0	0	0	0	1	2	1	2	2	2	1	2	1	0	0	0	0	0	0
28	2	25-40	2	1	5000	2	1	0	3	2	2	5	3	2	0	1	0	0	0	0	0	0	0	0	0	0	1	0	5	0	0	0	0	0	1	2	2	2	2	2	1	2	0	0	1	1	1	0	0
29	2	25-40	2	1	1500	2	1	0	3	2	2	1	3	2	0	0	0	0	0	0	0	0	0	0	0	0	1	0	5	0	0	0	0	0	1	2	1	2	2	2	1	2	0	1	0	1	0	0	1
30	1	25-40	2	2	2000	2	1	0	3	2	2	5	4	2	1	0	0	0	0	0	0	0	0	0	0	0	1	0	7	0	0	0	0	1	1	1	1	2	2	2	1	2	0	0	1	0	0	0	0
31	1	25-40	2	1	3000	2	1	1	3	2	2	1	3	1	0	0	0	0	0	0	0	0	0	0	0	0	1	0	19	0	0	0	0	0	1	2	1	2	2	2	1	2	0	0	0	0	0	0	1
32	2	<25	2	1	5000	2	1	0	3	2	2	1	8	1	0	0	0	0	0	0	0	0	0	0	0	0	1	6	9	10	0	0	0	1	1	2	1	2	2	2	1	2	1	1	0	1	0	0	0
33	1	<25	2	6	4500	2	1	0	3	2	2	1	8	1	0	0	0	0	0	0	0	0	0	0	0	0	1	0	19	0	0	0	0	0	1	2	1	2	2	2	1	2	1	1	0	1	0	1	1
34	2	<25	2	2	9000	2	1	0	3	2	2	5	4	1	1	0	0	0	0	0	0	0	0	0	0	0	1	2	1	15	0	0	0	0	1	2	3	2	2	2	1	2	0	0	0	1	0	0	0
35	2	25-40	2	2	9000	2	1	1	3	2	2	2	3	1	0	0	0	0	0	0	0	0	0	0	0	0	1	2	9	10	0	0	0	0	1	2	1	2	2	2	1	2	0	0	0	1	0	0	0
36	2	25-40	2	2	5000	2	1	1	3	2	2	5	2	1	0	0	0	0	0	0	0	0	0	0	0	0	1	0	12	0	10	0	0	0	1	2	1	2	2	2	1	2	1	1	0	0	1	0	0
37	2	<25	2	2	5000	2	1	1	3	2	2	5	4	1	0	0	0	0	0	0	0	0	0	0	0	0	1	2	1	15	0	0	0	0	1	1	2	2	2	2	1	0	0	0	1	1	1	0	0
38	2	25-40	2	1	6000	2	1	1	3	2	2	1	4	2	0	0	1	0	0	0	0	0	0	0	0	0	1	2	1	15	0	0	0	0	1	2	1	2	2	2	1	0	1	0	0	1	1	1	0
39	2	<25	2	2	8500	2	1	1	3	2	2	5	3	1	0	0	0	0	0	0	0	0	0	0	0	0	1	2	1	15	0	0	0	0	1	2	1	2	2	2	1	0	0	0	0	1	0	0	0
40	1	<25	2	6	3000	2	1	0	2	1	2	2	4	2	0	0	0	0	0	0	0	0	0	0	1	0	1	2	9	0	0	0	0	1	1	2	1	2	2	2	1	0	0	1	1	0	0	0	0
41	2	<25	2	2	2000	2	1	0	2	2	2	3	3	1	0	0	0	0	0	0	0	0	0	0	0	0	1	2	1	15	0	0	0	0	1	2	1	2	2	2	1	0	0	0	1	1	0	0	0
42	2	<25	2	2	2000	2	1	0	3	2	2	2	3	1	0	0	0	0	0	0	0	0	0	0	0	0	1	0	1	7	10	0	0	1	1	2	1	2	2	2	1	0	1	0	0	0	0	0	0
43	2	25-40	2	2	6000	2	1	0	3	2	2	1	3	2	0	0	0	0	0	0	0	0	1	0	0	0	1	0	5	0	0	0	0	0	2	2	2	2	2	2	1	0	0	0	0	1	1	0	0
44	2	25-40	2	2	6000	2	1	0	1	2	2	5	3	2	0	0	0	0	0	0	0	0	1	0	0	0	1	0	5	0	0	0	0	0	1	2	2	2	2	2	1	0	0	0	0	0	0	0	0
45	2	<25	2	1	5000	2	1	0	2	2	2	5	2	1	0	0	0	0	0	0	0	0	1	0	0	0	1	2	9	0	0	0	0	1	2	1	1	2	2	2	1	0	0	0	0	0	0	0	0
46	2	25-40	2	3	3000	2	1	0	2	2	2	2	3	2	0	0	0	0	0	0	0	0	0	0	0	0	1	0	9	0	0	0	0	1	1	1	1	2	2	2	1	0	0	0	1	1	0	0	0
47	2	25-40	2	1	1500	2	1	0	3	2	2	1	8	1	0	0	0	0	0	0	0	0	0	0	0	0	1	0	19	0	0	0	0	0	2	1	1	2	2	2	1	0	1	0	1	0	1	1	0
48	2	25-40	4	3	5000	2	1	0	3	2	2	2	1	1	1	0	0	0	0	0	0	0	0	0	0	0	1	0	19	0	15	0	0	0	1	2	1	2	2	1	1	0	1	0	1	0	1	1	0
49	2	<25	2	2	3500	2	1	0	3	2	2	1	7	1	0	0	0	0	0	0	0	0	0	0	0	0	1	0	12	0	0	0	0	0	1	2	1	2	2	2	1	0	1	0	1	0	1	1	0
50	2	25-40	4	2	2500	2	1	0	3	2	2	1	7	1	0	0	0	0	0	0	0	0	0	0	0	0	1	6	9	12	0	0	0	0	1	2	1	2	2	2	1	0	1	0	1	0	1	1	0
51	2	<25	2	2	3000	2	1	1	3	2	2	1	10	1	0	0	0	0	0	0	0	0	0	0	0	0	1	0	1	15	0	0	0	1	1	2	2	2	2	2	1	0	1	1	1	0	1	1	1
52	2	<25	3	2	3000	2	1	1	1	2	2	1	6	1	0	0	0	0	0	0	0	0	0	0	0	0	1	0	3	0	0	0	0	0	1	1	1	2	2	1	1	0	0	1	1	1	1	0	1
53	2	25-40	2	1	4500	2	1	0	3	2	2	6	5	2	0	0	0	0	0	0	0	0	0	1	0	0	1	0	3	0	0	0	0	0	1	1	1	2	2	1	1	0	0	1	1	1	1	0	1
54	1	<25	2	2	3000	2	1	1	3	2	2	1	4	2	0	0	0	0	0	0	0	0	0	0	0	0	1	0	7	0	0	0	0	0	1	2	1	2	2	2	1	0	0	1	1	1	1	0	1
55	2	25-40	2	2	6000	2	1	1	2	2	2	5	6	2	0	0	0	0	0	0	0	0	0	0	0	0	1	0	7	0	0	0	0	0	1	2	1	2	2	2	1	0	0	1	1	1	1	0	1
56	2	<25	2	2	5500	2	1	1	3	2	2	5	10	1	0	0	0	0	0	0	0	0	0	0	0	0	1	0	9	0	0	0	0	0	2	1	1	2	2	2	1	0	0	0	0	0	0	0	0
57	1	25-40	3	2	3000	2	1	1	3	2	2	1	12	1	1	0	0	0	0	0	0	8	0	0	0	0	1	5	9	0	0	0	0	1	1	2	2	2	2	1	1	0	1	1	1	0	1	1	0
58	1	<25	2	2	4000	2	1	0	3	2	2	1	10	2	0	0	0	0	0	0	0	0	1	0	0	0	1	0	19	0	0	0	0	1	1	2	2	2	2	2	1	0	0	0	1	1	1	1	1
59	1	25-40	2	1	4000	2	1	0	3	2	2	5	12	2	0	0	0	0	0	0	0	0	0	0	0	0	1	2	1	15	0	0	0	0	1	2	1	2	2	2	1	0	0	0	1	1	0	0	0
60	1	<25	2	2	3500	2	1	0	3	2	2	1	10	1	0	0	0	0	0	0	0	0	0	0	0	0	1	0	1	7	10	0	0	1	1	2	1	2	2	2	1	0	1	0	0	0	0	0	0
61	1	25-40	4	1	5000	2	1	0	3	2	2	1	8	2	0	0	0	0	0	0	0	0	0	0	0	0	1	0	5	0	0	0	0	0	1	2	2	2	2	2	1	0	0	0	0	1	1	0	0
62	1	<25	2	2	4500	2	1	0	3	2	2	1	8	1	0	0	0	0	0	0	0	0	0	0	0	0	1	0	9	0	0	0	0	1	2	1	1	2	2	2	1	0	1	0	0	0	1	0	1
63	2	<25	3	1	5500	2	1	0	3	2	2	1	4	1	0	0	0	0	0	0	0	0	0	0	0	0	1	0	9	0	0	0	0	1	1	1	1	2	2	2	1	1	1	0	1	1	1	0	0
64	1	25-40	2	1	4500	2	1	0	3	2	2	1	6	2	0	0	0	0	0	0	0	0	0	0	0	1	2	0	1	0	0	0	0	1	1	1	2	2	2	2	1	0	0	0	1	1	1	0	1
65	1	<25	2	2	3000	2	1	0	1	2	2	1	4	2	0	0	0	0	0	0	0	0	0	0	0	0	1	0	1	0	0	0	0	0	1	2	2	2	2	2	1	0	0	0	1	1	1	1	1
66	2	25-40	2	1	5500	2	1	0	3	2	2	1	5	2	0	0	0	0	0	0	0	8	0	0	0	0	1	0	11	0	0	0	0	0	1	1	1	2	2	2	1	0	0	0	1	1	1	1	1
67	2	25-40	2	3	5000	2	1	0	3	1	2	1	11	2	0	0	0	0	0	0	0	0	0	0	0	0	1	0	11	0	0	0	0	0	1	2	1	2	2	2	1	0	0	0	1	1	1	1	1
68	2	<25	2	3	6500	2	1	0	3	1	2	5	1	2	0	0	0	0	0	0	0	0	0	0	0	0	1	0	11	0	0	0	0	0	1	2	1	2	2	2	1	0	0	0	1	1	1	1	1
69	1	<25	4	2	3000	2	1	1	3	1	2	5	1	1	0	0	0	0	0	0	0	0	0	0	0	0	1	0	7	0	0	0	0	1	1	2	1	2	1	2	1	0	0	1	1	1	1	0	1
70	1	25-40	1	2	3000	2	1	0	3	2	2	1	8	2	0	0	0	0	0	0	0	0	0	0	0	0	1	0	7	0	0	0	0	0	1	2	1	2	2	2	1	0	0	1	1	1	1	0	1
71	2	25-40	3	1	6000	2	1	0	3	2	2	1	10	1	0	0	0	0	0	0	0	0	0	0	0	0	1	0	7	0	0	0	0	1	2	1	1	2	1	2	1	0	1	1	1	1	0	1	0
72	2	<25	2	5	6500	2	1	0	2	2	2	5	12	2	0	0	0	0	0	0	0	0	0	0	0	1	1	1	5	0	0	0	0	1	2	1	1	2	1	1	1	0	1	1	0	1	1	0	1
73	2	25-40	2	2	3000	2	1	0	3	2	2	1	13	1	0	0	0	0	0	0	0	0	0	0	0	0	1	1	5	0	0	0	0	0	2	1	1	1	2	1	1	0	1	1	0	1	1	0	1
74	2	25-40	2	1	2000	2	1	0	3	2	2	1	15	1	0	0	0	0	0	0	0	0	0	0	0	1	1	1	5	0	0	0	0	1	2	1	1	2	1	1	1	0	1	1	0	1	1	0	1
75	2	<25	2	4	4500	2	1	0	3	2	2	1	12	2	0	0	0	0	0	0	0	0	0	0	0	0	1	0	11	0	0	0	0	0	2	2	1	2	2	2	1	0	0	0	1	1	1	1	1
76	2	<25	2	1	3000	2	1	0	3	2	2	1	18	1	0	0	0	0	0	0	0	0	0	0	0	0	1	0	7	0	0	0	0	1	1	2	1	2	1	2	1	0	0	1	1	1	1	0	1
77	1	25-40	2	2	4000	2	1	0	3	2	2	1	16	2	0	1	0	0	0	0	0	0	0	0	0	0	1	0	6	0	0	0	0	1	2	2	2	2	2	2	1	0	0	0	1	1	1	1	1
78	2	<25	2	4	3500	2	1	0	2	2	2	2	17	2	0	0	0	0	0	0	0	0	0	0	0	1	1	0	5	0	0	0	0	0	1	2	2	2	2	2	1	0	0	0	1	1	1	1	1
79	2	<25	2	2	5000	2	1	0	3	2	2	1	15	1	0	0	0	0	0	0	0	0	0	0	0	0	1	2	5	0	0	0	0	1	1	1	1	2	2	2	1	0	0	1	1	1	1	0	0
80	1	25-40	2	2	3500	2	1	0	3	2	2	3	20	2	0	0	0	0	0	0	0	0	0	0	0	1	1	2	5	0	0	0	0	0	1	2	2	2	2	2	1	0	0	1	1	1	1	0	1
81	1	25-40	2	2	5000	2	1	0	2	2	2	1	43	1	0	0	0	0	0	0	0	0	0	0	0	0	1	1	5	0	0	0	0	1	1	1	1	2	2	2	1	0	1	0	0	0	1	1	1
82	2	25-40	2	2	3500	2	1	0	3	2	2	3	20	1	0	0	0	0	0	0	0	0	0	0	0	0	1	0	1	0	0	0	0	1	1	1	2	2	2	2	1	0	0	0	0	0	0	0	0
83	2	25-40	3	1	2500	2	1	0	3	2	2	3	12	2	0	0	0	0	0	0	0	0	0	0	0	1	1	1	5	0	0	0	0	0	1	2	2	2	2	2	1	0	0	0	1	1	1	1	1
84	2	<25	2	2	3600	2	1	0	3	2	2	3	14	2	0	0	0	0	0	0	0	0	1	0	0	0	1	0	3	0	0	0	0	0	1	1	1	2	2	1	1	0	0	1	1	1	1	0	1
85	1	25-40	2	2	3000	2	1	0	3	2	2	1	14	1	0	0	0	0	0	0	0	0	0	0	0	0	1	0	3	0	0	0	0	0	1	1	1	2	2	1	1	0	0	1	1	1	1	0	1
86	1	25-40	2	2	2000	2	1	0	3	2	2	5	18	1	0	0	3	0	0	0	0	0	0	0	0	0	1	0	15	0	0	0	0	1	1	2	2	2	2	1	1	1	0	0	0	1	1	1	1
87	1	25-40	2	2	2500	2	1	0	3	4	2	2	18	1	0	0	0	0	0	0	0	0	0	0	0	1	1	0	5	0	0	0	0	0	2	2	1	2	2	2	1	0	0	0	1	1	1	1	0
88	1	25-40	2	1	4000	2	1	0	3	2	2	4	15	1	0	0	0	0	0	0	0	0	0	0	0	0	1	0	5	0	0	0	0	1	1	1	1	2	2	2	1	0	0	0	0	0	0	0	0
89	2	<25	2	2	2000	2	1	0	3	4	2	4	10	1	0	0	0	0	0	0	0	0	0	0	0	0	1	0	5	0	0	0	0	1	2	1	1	2	2	2	1	0	0	0	0	0	0	0	0
90	2	25-40	4	2	5000	2	1	0	3	2	2	5	12	2	1	0	0	0	0	0	0	0	0	0	0	0	1	0	15	0	0	0	0	1	1	2	2	2	2	2	1	0	0	0	1	0	1	1	1
91	2	25-40	2	2	4000	2	1	0	3	4	2	5	18	2	0	0	0	0	0	0	0	0	0	0	0	1	1	1	5	0	0	0	0	1	2	2	2	2	2	2	1	0	0	0	1	0	1	1	1
92	2	25-40	2	5	5000	2	1	0	2	4	2	2	12	2	0	0	0	0	0	0	0	0	0	0	0	1	1	5	7	0	0	0	0	0	1	2	2	2	2	2	1	0	0	0	1	0	1	1	1
93	1	>41	2	2	2500	2	1	0	3	4	2	5	10	1	0	1	0	0	0	0	0	0	0	0	0	0	1	0	6	0	0	0	0	1	2	2	2	2	2	2	1	0	0	0	1	1	1	1	1
94	2	25-40	2	2	2000	2	1	0	3	4	2	5	15	2	0	0	0	0	0	0	0	0	0	0	0	1	1	0	5	0	0	0	0	0	2	2	2	2	2	2	1	0	0	0	1	1	1	1	1
95	1	25-40	1	1	2500	2	1	0	2	4	2	5	14	2	0	0	0	0	0	0	0	0	0	0	0	1	1	0	5	0	0	0	0	1	1	1	1	2	2	2	1	0	0	0	0	0	0	0	0
96	2	>41	2	1	3000	2	1	0	1	2	2	5	16	2	0	0	0	0	0	0	0	0	0	0	0	0	2	0	5	0	0	0	0	0	1	1	1	2	2	2	1	0	0	0	0	0	0	0	0
97	2	25-40	2	1	4500	2	1	0	3	4	2	5	3	1	1	0	0	0	0	0	0	8	0	0	0	0	1	5	5	0	0	0	0	1	1	2	2	2	2	1	1	0	1	1	1	0	1	1	0
98	1	>41	2	2	3000	2	1	0	3	4	2	2	10	2	0	0	0	0	0	0	0	0	0	0	0	1	1	0	15	0	0	0	0	1	1	2	2	2	2	2	1	0	0	0	1	1	1	1	1
99	1	25-40	2	2	2500	2	1	2	3	2	2	5	12	2	0	0	0	0	0	0	0	0	0	0	0	1	1	5	5	0	0	0	0	0	1	2	2	2	2	2	1	0	0	0	1	1	1	1	1
100	2	>41	2	2	4000	2	1	0	3	2	2	2	11	2	1	0	0	0	0	0	0	0	0	0	0	0	1	0	15	0	0	0	0	0	1	2	1	2	2	2	1	0	0	0	0	0	0	0	0
101	1	25-40	2	1	5000	2	1	0	3	2	2	4	5	1	0	0	0	0	0	0	0	0	0	0	0	0	1	0	5	0	0	0	0	1	1	1	1	2	2	2	1	0	0	0	0	0	0	0	0
102	1	>41	2	1	5000	2	1	0	3	2	2	4	4	1	0	0	0	0	0	0	0	0	0	0	0	0	1	0	5	0	0	0	0	1	1	1	1	2	2	2	1	0	0	0	0	0	0	0	0
103	2	25-40	2	2	6000	2	1	0	2	2	2	3	6	2	0	0	0	0	0	0	0	8	0	0	0	0	1	0	15	0	0	0	0	0	1	2	1	2	2	2	1	0	0	0	1	1	1	1	1
104	1	>41	2	1	2000	2	1	0	3	2	2	1	7	2	0	0	0	0	0	0	0	0	0	0	0	1	1	0	15	0	0	0	0	1	1	2	2	2	2	2	1	0	0	0	0	0	1	1	1
105	1	25-40	2	1	5000	2	1	0	3	2	2	4	2	2	0	0	0	0	0	0	0	0	0	0	0	1	1	0	15	0	0	0	0	1	1	2	2	2	2	2	1	0	0	0	0	0	1	1	1
106	2	25-40	2	1	5000	2	1	0	2	4	2	2	8	2	0	0	0	0	0	0	0	0	0	0	0	1	1	0	15	0	0	0	0	1	1	2	2	2	2	2	1	0	0	0	0	0	0	0	0
107	2	25-40	2	1	6000	2	1	0	2	2	2	3	8	1	0	0	0	0	0	0	0	0	0	0	0	0	1	0	5	0	0	0	0	1	1	2	2	2	2	2	1	0	0	0	1	1	1	1	1
108	2	25-40	2	2	5000	2	1	0	2	2	2	3	4	1	0	0	0	0	0	0	0	0	0	0	0	0	1	0	5	0	0	0	0	1	1	1	1	2	2	2	1	0	0	0	0	0	0	0	0
109	1	>41	2	2	6000	2	1	0	2	2	2	4	2	1	0	0	0	0	0	0	0	0	0	0	0	0	1	0	5	0	0	0	0	1	1	1	1	2	2	2	1	0	0	0	0	0	0	0	0
110	1	25-40	2	1	7000	2	1	0	3	2	2	4	2	2	0	0	0	0	0	0	0	0	0	0	0	1	1	0	8	0	0	0	0	1	1	2	2	2	2	2	1	0	0	0	0	1	1	1	1
111	2	25-40	2	2	4000	2	1	0	2	2	2	4	3	1	0	0	0	0	0	0	0	0	0	0	0	0	1	0	15	0	0	0	0	1	1	1	2	2	2	2	1	0	0	0	0	1	1	1	1
112	1	25-40	2	1	7000	2	1	0	3	4	2	4	4	2	0	0	0	0	0	0	0	0	0	0	0	1	1	0	7	0	0	0	0	1	1	2	2	2	2	2	1	0	0	0	0	1	1	1	1
113	2	>41	2	1	5000	2	1	0	3	4	2	2	5	2	0	1	0	0	0	0	0	0	0	0	0	0	1	0	5	0	0	0	0	1	1	2	2	2	2	2	1	0	0	0	0	1	1	1	1
114	2	>41	2	1	3000	2	1	0	3	2	2	2	5	1	0	0	0	0	0	0	0	0	0	0	0	0	1	0	15	0	0	0	0	1	1	1	1	2	2	2	1	0	0	0	0	0	0	0	0
115	1	25-40	2	2	5000	2	1	0	3	2	2	4	3	2	0	0	0	0	0	0	0	0	0	0	0	1	1	0	5	0	0	0	0	0	1	2	1	2	2	2	1	0	0	0	1	1	1	1	1
116	2	25-40	2	1	7400	2	1	1	2	2	2	5	2	2	1	0	0	0	0	0	0	0	0	0	1	0	1	1	2	0	0	0	0	0	1	1	2	2	3	2	1	0	1	0	1	1	0	1	1
117	2	>41	1	2	8000	2	1	0	2	2	2	5	3	2	0	0	0	0	0	0	0	0	0	0	0	1	1	2	5	0	0	0	0	0	1	1	2	1	2	1	1	0	1	0	1	1	0	0	1
118	1	>41	2	6	6000	2	1	0	2	2	2	5	3	2	0	0	0	0	0	0	0	0	0	0	0	1	1	22	22	0	0	0	0	1	1	2	2	2	2	1	1	0	1	1	1	0	0	1	0
119	1	>41	2	2	3000	2	1	0	3	2	2	5	4	2	0	0	0	0	0	0	0	0	0	0	0	1	1	0	5	0	0	0	0	0	1	2	2	2	2	2	1	0	0	0	1	1	1	1	1
120	2	<25	1	1	3000	2	1	0	2	2	2	5	2	1	0	0	0	0	0	0	0	0	0	0	0	0	1	0	15	0	0	0	0	0	1	2	2	2	2	2	1	0	0	0	0	1	0	0	0
121	1	<25	2	2	5000	2	1	0	3	2	2	1	1	2	0	0	0	0	0	0	0	0	0	0	0	1	1	0	7	0	0	0	0	0	1	2	2	2	2	2	1	0	0	0	1	1	1	1	1
122	2	25-40	2	1	5000	2	1	0	3	2	2	5	2	1	0	0	0	0	0	0	0	0	0	0	0	0	1	0	2	0	0	0	0	1	1	2	2	2	2	2	1	0	0	0	0	1	1	1	1
123	2	>41	2	1	3000	2	1	0	3	2	2	2	13	2	0	0	0	0	0	0	0	0	0	0	0	0	1	0	4	0	0	0	0	1	1	2	2	2	2	2	1	0	0	0	0	1	1	1	1
124	2	<25	1	2	2000	2	1	3	2	3	2	2	8	1	0	0	0	0	0	0	0	0	0	0	0	1	1	0	15	0	0	0	0	1	1	1	2	2	2	2	1	0	0	0	1	1	1	1	1
125	2	25-40	2	2	6000	2	1	0	2	2	2	3	2	2	0	0	0	0	0	0	0	0	0	0	0	0	1	30	2	30	0	0	0	0	1	2	2	2	2	2	1	0	1	0	1	1	0	0	0
126	2	<25	2	1	6000	2	1	0	2	2	2	5	5	1	0	0	0	0	0	0	0	0	0	0	0	0	1	0	2	0	0	0	0	1	1	1	1	2	2	2	1	0	1	0	1	1	0	0	0
127	2	<25	1	1	5000	2	1	0	2	2	2	5	5	1	0	0	0	0	0	0	0	0	0	0	0	0	1	0	5	0	0	0	0	1	1	1	1	2	2	2	1	0	1	0	0	0	1	0	1
128	2	<25	1	1	5000	2	1	0	2	2	2	5	5	1	1	0	0	0	0	0	0	0	0	0	0	0	1	0	5	0	0	0	0	1	1	1	1	2	2	2	1	1	1	0	1	1	1	0	0
129	1	25-40	1	1	7000	2	1	0	2	2	2	5	7	2	0	0	0	0	0	0	0	0	0	0	0	1	1	0	1	0	0	0	0	1	1	1	2	2	2	2	1	0	0	0	1	1	1	0	1
130	1	<25	1	2	4500	2	1	0	3	2	2	5	7	2	0	0	0	0	0	0	0	0	0	0	0	0	1	0	1	0	0	0	0	0	1	2	2	2	2	2	1	0	0	0	1	1	1	1	1
131	2	25-40	2	4	3500	2	1	3	4	2	2	5	5	2	0	0	0	0	0	0	0	0	0	0	0	1	1	0	5	0	0	0	0	0	1	2	1	2	1	2	1	0	0	0	1	1	1	1	1
132	1	25-40	1	2	3500	2	1	0	2	4	2	5	2	1	0	0	0	0	0	0	0	0	0	0	0	0	1	0	1	0	0	0	0	1	1	1	2	2	2	2	1	0	0	0	0	0	0	0	0
133	2	<25	1	2	5000	2	1	2	2	2	2	2	8	1	0	0	0	0	0	0	0	0	0	0	0	1	1	1	5	0	0	0	0	0	1	2	2	2	2	2	1	0	0	0	1	1	1	1	1
134	2	<25	1	2	6000	2	1	0	2	2	2	5	6	2	0	0	0	0	0	0	0	0	0	0	0	1	1	0	1	0	0	0	0	0	1	2	2	2	2	2	1	0	0	1	0	1	0	1	1
135	1	25-40	1	3	7500	2	1	0	2	2	2	5	1	2	0	0	0	0	0	0	0	0	0	0	0	0	1	0	5	0	0	0	0	1	1	1	1	2	2	2	1	0	0	0	1	1	0	1	1
136	1	25-40	1	1	6000	2	1	0	2	2	2	5	2	1	0	0	0	0	0	0	0	0	0	0	0	1	1	0	2	0	0	0	0	0	1	1	2	2	2	2	1	0	0	0	0	0	0	0	0
137	2	<25	1	1	6500	2	1	2	4	1	2	5	5	1	0	0	0	0	0	0	0	0	0	0	0	0	1	0	2	0	0	0	0	0	1	1	2	2	2	2	1	0	0	0	0	1	0	0	0
138	2	<25	1	1	8000	2	1	0	2	1	2	3	1	1	0	0	0	0	0	0	0	0	0	0	0	0	1	0	5	0	0	0	0	1	1	1	1	2	2	2	1	1	1	0	1	1	1	0	0
139	1	<25	1	2	7000	2	1	1	2	2	2	3	4	1	1	0	0	0	0	0	0	0	0	0	0	0	1	0	0	0	0	0	0	1	1	1	1	2	2	2	1	0	0	1	1	1	1	1	1
140	1	25-40	2	1	25000	2	1	0	2	2	2	3	1	1	0	0	0	0	0	0	0	0	0	0	0	0	1	0	1	0	0	0	0	1	1	1	2	2	2	2	1	0	0	0	0	0	0	0	1
141	2	25-40	2	2	6000	2	1	0	3	1	2	3	1	2	0	0	0	0	0	0	0	0	0	0	0	0	1	0	0	0	0	0	0	0	1	2	1	2	1	2	1	0	0	0	1	1	1	1	1
142	1	>41	2	1	2000	2	1	0	3	1	2	3	6	2	0	0	0	0	0	0	0	0	0	0	0	0	2	0	4	0	0	0	0	1	1	1	1	2	2	2	1	0	0	0	0	0	0	0	0
143	2	>41	2	1	5000	2	1	0	2	2	2	3	8	2	0	0	0	0	0	0	0	0	0	0	0	1	1	0	1	0	0	0	0	0	1	2	2	2	2	2	1	0	0	0	1	1	1	1	1
144	2	>41	2	2	6000	2	1	0	3	1	2	3	7	1	0	0	0	0	0	0	0	0	0	0	0	0	1	0	1	0	0	0	0	1	1	1	1	2	1	2	1	0	0	1	1	1	0	0	1
145	1	25-40	2	1	7000	2	1	0	3	2	2	3	6	1	0	0	0	0	0	0	0	0	0	0	0	0	1	0	1	0	0	0	0	1	1	1	2	2	2	2	1	0	0	0	1	1	0	0	1
146	2	>41	2	2	2000	2	1	0	2	2	2	3	5	2	0	0	0	0	0	0	0	0	0	0	0	1	1	2	0	0	0	0	0	1	1	2	2	2	2	2	1	0	0	0	0	1	1	1	1
147	2	>41	2	2	2000	2	1	0	2	1	2	3	8	2	0	0	0	0	0	0	0	0	0	0	0	1	1	2	0	0	0	0	0	0	1	1	2	2	2	2	1	0	0	0	1	1	0	1	1
148	1	25-40	2	1	3500	2	1	0	2	2	2	3	10	2	0	0	0	0	0	0	0	0	0	0	0	1	1	0	3	0	0	0	0	0	1	2	2	2	2	2	1	0	0	0	0	1	1	1	1
149	2	25-40	1	1	3000	2	1	0	2	1	2	3	2	1	0	0	0	0	0	0	0	0	0	0	0	0	1	0	0	0	0	0	0	0	1	1	1	2	2	2	1	0	0	0	0	0	0	0	0
150	2	25-40	2	2	6500	2	1	0	2	2	2	3	5	2	0	0	0	0	0	0	0	0	0	0	0	1	1	0	2	0	0	0	0	1	1	1	1	2	2	2	1	0	0	1	1	1	0	1	1
151	2	<25	2	3	6500	2	1	0	3	1	2	3	2	1	0	0	0	0	0	0	0	0	0	0	0	0	1	0	0	0	0	0	0	1	1	1	1	2	2	2	1	0	0	1	1	1	0	0	1
152	1	25-40	2	2	4000	2	1	0	3	1	2	3	2	1	1	0	0	0	0	0	0	0	0	0	0	0	1	0	0	0	0	0	0	1	1	1	1	2	2	2	1	0	0	0	0	0	0	0	0
153	1	<25	1	2	5000	2	1	0	2	1	2	3	2	2	0	0	0	0	0	0	0	0	0	0	0	0	2	0	0	0	0	0	0	1	1	1	1	2	2	2	1	0	0	0	0	0	0	0	0
154	1	25-40	1	1	5000	2	1	0	2	2	2	4	8	1	0	0	0	0	0	0	0	0	0	0	0	0	1	0	0	0	0	0	0	1	1	1	1	2	2	2	1	0	1	1	1	1	0	0	0
155	1	25-40	1	1	6000	2	1	0	2	1	2	4	8	1	0	0	0	0	0	0	0	0	0	0	0	0	1	0	0	0	0	0	0	1	1	1	1	2	2	2	1	0	1	1	1	1	0	0	0
156	2	25-40	2	1	6000	2	1	0	2	1	2	5	5	2	0	0	0	0	0	0	0	0	0	0	0	1	1	1	1	0	0	0	0	0	1	2	1	2	2	2	1	1	1	1	1	0	0	0	0
157	1	<25	1	1	5000	2	1	0	2	2	2	5	8	1	0	0	0	0	0	0	0	0	0	0	0	0	1	0	0	0	0	0	0	1	1	1	1	2	2	2	1	0	1	1	0	1	1	0	1
158	1	<25	1	1	5000	2	1	0	2	2	2	5	2	1	0	0	0	0	0	0	0	0	0	0	0	0	1	0	0	0	0	0	0	1	1	1	1	2	2	2	1	0	1	1	0	1	1	0	0
159	1	<25	1	1	5000	2	1	0	2	2	2	5	2	1	0	0	0	0	0	0	0	0	0	0	0	0	1	0	0	0	0	0	0	1	1	1	1	2	2	2	1	0	1	1	0	1	0	1	1
160	1	<25	2	2	6000	2	1	0	2	2	2	5	4	1	0	0	0	0	0	0	0	0	0	0	0	0	1	0	0	0	0	0	0	1	1	1	1	2	2	2	1	0	1	1	1	0	0	1	1
161	2	<25	1	1	5000	2	1	0	2	2	2	5	6	2	0	0	0	0	0	0	0	0	0	0	0	0	1	0	0	0	0	0	0	1	1	1	1	2	2	2	1	0	1	1	0	0	1	1	1
162	1	<25	1	2	6000	2	1	0	2	2	2	5	5	2	0	0	0	0	0	0	0	0	0	0	0	0	1	0	0	0	0	0	0	1	1	1	1	2	2	2	1	0	1	0	1	1	0	0	1
163	2	>41	2	1	6000	2	1	0	2	1	2	5	5	2	0	0	0	0	0	0	0	0	0	0	0	0	1	0	0	0	0	0	0	1	1	1	1	2	1	2	1	0	1	0	0	0	1	0	1
164	2	>41	2	1	6000	2	1	1	2	1	2	5	2	1	0	0	0	0	0	0	0	0	0	0	0	0	1	1	0	0	0	0	0	0	1	1	1	1	2	1	1	0	1	1	0	1	1	0	0
165	1	25-40	2	2	6500	2	1	0	2	1	2	5	0	2	1	0	0	0	0	0	0	0	0	0	0	0	2	2	1	0	1	0	0	1	1	1	1	2	2	2	1	0	1	0	0	0	1	0	1
166	2	<25	1	1	5500	2	1	0	2	2	2	5	4	1	0	0	0	0	0	0	0	0	0	0	0	0	1	0	0	0	0	0	0	1	1	1	1	2	1	2	1	0	1	1	1	0	1	1	1
167	2	<25	1	1	6000	2	1	0	2	2	2	5	1	1	0	0	0	0	0	0	0	0	0	0	0	0	1	1	1	0	0	0	0	1	1	1	1	2	1	2	1	0	1	0	0	0	1	0	1
168	1	<25	1	2	6000	2	1	1	2	4	2	2	6	1	0	0	0	0	0	0	0	0	0	0	0	0	1	1	1	0	0	0	0	0	1	1	1	2	2	1	1	0	1	0	1	0	1	0	0
169	2	<25	2	1	5500	2	1	0	2	1	2	5	5	1	0	0	0	0	0	0	0	0	0	0	0	0	1	1	1	0	0	0	0	0	1	1	1	2	2	1	1	0	1	0	1	0	1	0	0
170	2	25-40	2	2	6000	2	1	0	2	1	2	5	2	1	0	0	0	0	0	0	0	0	0	0	1	1	1	1	0	0	0	0	0	1	1	1	1	2	1	1	1	0	1	1	0	1	1	0	1
171	1	25-40	2	2	6000	2	1	0	1	2	2	1	5	1	0	0	0	0	0	0	0	0	0	0	1	1	1	1	0	0	0	0	0	1	1	1	1	2	1	1	1	0	1	1	0	1	1	0	1
172	1	<25	1	1	5000	2	1	0	2	1	2	5	1	1	0	0	0	0	0	0	0	0	0	0	0	0	1	1	0	0	0	0	0	0	1	1	1	1	2	1	1	0	1	1	0	1	1	0	1
173	1	>41	2	1	7000	2	1	0	2	2	2	5	10	1	0	0	0	0	0	0	0	0	0	0	1	1	1	1	0	0	0	0	0	1	1	1	1	2	1	1	1	0	1	1	0	1	1	0	1
174	1	>41	2	1	5000	2	1	0	3	2	2	5	12	2	0	0	0	0	0	0	0	0	0	0	1	1	1	1	0	0	0	0	0	0	1	1	1	1	2	1	1	0	1	1	0	1	1	0	1
175	2	25-40	1	1	6000	2	1	0	2	2	2	5	5	1	0	0	0	0	0	0	0	0	0	0	0	0	1	0	0	0	0	0	0	1	1	1	1	2	2	2	1	0	1	0	1	1	1	0	1
176	1	25-40	2	2	6000	2	1	0	3	2	2	5	5	1	0	0	0	0	0	0	0	0	0	0	0	0	1	0	0	0	0	0	0	1	1	1	1	2	2	2	1	0	1	0	1	1	1	0	1
177	1	<25	1	2	5000	2	1	0	2	2	2	5	5	1	0	0	0	0	0	0	0	0	0	0	0	0	1	0	0	0	0	0	0	1	1	1	1	2	2	2	1	0	1	0	1	1	1	0	1
178	2	<25	1	1	7000	2	1	0	2	2	2	5	1	1	1	0	0	0	0	0	0	0	0	0	0	0	1	0	0	0	0	0	0	1	1	1	1	2	2	2	1	0	0	0	0	0	0	0	0
179	1	<25	1	1	5000	2	1	0	2	2	2	5	1	1	0	0	0	0	0	0	0	0	0	0	0	0	1	0	0	0	0	0	0	1	1	1	1	2	2	2	1	0	0	0	0	0	0	0	0
180	1	25-40	2	2	8000	2	1	0	4	2	2	4	2	2	0	0	0	0	0	0	0	0	0	0	1	1	1	0	0	0	2	0	0	1	1	1	1	2	2	2	1	0	0	1	1	1	1	1	1
181	1	>41	3	1	7000	2	1	0	1	2	2	5	3	1	0	0	0	0	0	0	0	0	0	0	0	0	1	1	0	0	0	0	0	1	1	1	1	2	2	2	1	0	0	1	1	1	1	0	0
182	1	<25	1	2	6500	2	1	0	2	1	2	5	1	1	0	0	0	0	0	0	0	0	0	0	0	0	1	2	0	0	0	0	0	1	1	1	1	2	2	2	1	0	0	1	1	1	1	0	0
183	1	<25	1	2	6000	2	1	0	1	1	2	5	1	1	0	0	0	0	0	0	0	0	0	0	0	0	1	2	0	0	0	0	0	1	1	1	1	2	2	2	1	0	0	1	1	1	1	0	0
184	1	<25	1	1	6000	2	1	0	1	2	2	5	1	2	0	0	0	0	0	0	0	0	0	0	1	1	1	2	0	0	0	0	0	1	1	2	2	2	2	2	1	0	0	1	1	1	1	0	1
185	2	<25	1	1	5000	2	1	0	2	2	2	5	10	1	0	0	0	0	0	0	0	0	0	0	0	0	1	1	0	0	0	0	0	1	1	1	1	2	2	2	1	0	1	0	0	0	1	1	1
186	1	<25	1	1	5000	2	1	0	2	2	2	5	10	2	0	0	0	0	0	0	0	0	1	0	0	0	2	0	1	0	0	0	0	0	1	2	1	2	2	2	1	0	0	0	0	1	1	1	1
187	2	25-40	2	1	5000	2	1	0	2	2	2	5	10	1	0	0	0	0	0	0	0	0	0	0	0	0	1	1	0	0	0	0	0	1	1	1	1	2	2	2	1	0	1	0	0	0	1	1	1
188	2	<25	2	2	4000	2	1	0	2	2	2	5	10	1	0	0	0	0	0	0	0	0	0	0	0	0	1	0	0	0	0	0	0	1	1	1	1	2	2	2	1	0	0	0	0	1	1	1	1
189	1	<25	2	1	5000	2	1	0	2	2	2	5	12	1	0	0	0	0	0	0	0	0	0	0	0	0	1	0	0	0	0	0	0	1	1	1	1	2	2	2	1	0	0	0	0	1	1	1	1
190	1	<25	1	1	5000	2	1	0	2	2	2	4	7	1	0	0	0	0	0	0	0	0	0	0	0	0	1	0	0	0	0	0	0	1	1	1	1	2	2	2	1	0	0	0	0	0	0	0	0
191	1	<25	1	1	6000	2	1	0	2	4	2	4	8	2	0	0	0	0	0	0	0	0	0	0	0	0	2	0	0	0	0	0	0	1	1	1	1	2	2	2	1	0	0	0	0	0	0	0	0
192	1	<25	1	1	5000	2	1	0	2	3	2	4	7	2	0	0	0	0	0	0	0	0	0	0	0	0	1	0	0	0	0	0	0	1	1	1	1	2	2	2	1	0	0	0	0	0	0	0	0
193	1	25-40	2	1	7000	2	1	0	3	1	2	4	10	2	0	0	0	0	0	0	0	0	0	0	1	1	1	0	0	0	0	0	0	1	1	1	1	2	2	2	1	0	1	1	1	1	1	1	1
194	1	<25	1	1	3500	2	1	0	4	1	2	4	10	1	0	0	0	0	0	0	0	0	0	0	0	0	1	0	0	0	0	0	0	1	1	1	1	2	2	2	1	0	1	1	1	1	1	0	1
195	1	25-40	2	2	5000	2	1	0	2	2	2	4	10	1	0	0	0	0	0	0	0	0	0	0	0	0	1	0	0	0	0	0	0	1	1	1	1	2	2	2	1	0	1	1	1	1	1	0	1
196	1	25-40	2	1	6000	2	1	0	3	2	2	4	10	2	0	0	0	0	0	0	0	0	0	0	1	1	1	0	0	0	0	0	0	1	1	1	1	2	2	2	1	0	0	0	0	1	1	1	1
197	1	<25	1	1	5000	2	1	0	2	2	2	4	12	1	0	0	0	0	0	0	0	0	0	0	0	0	1	0	0	0	0	0	0	1	1	1	1	2	2	2	1	0	0	0	1	1	1	1	1
198	1	<25	1	1	5000	2	1	0	2	2	2	4	8	1	0	0	0	0	0	0	0	0	0	0	0	0	1	0	0	0	0	0	0	1	1	1	1	2	2	2	1	0	0	0	1	1	1	1	1
199	2	>41	2	2	4000	2	1	0	3	2	2	3	14	2	0	0	0	0	0	0	0	0	1	0	0	1	1	11	0	0	0	0	0	0	1	2	1	2	2	2	1	0	1	0	0	1	0	0	1
200	1	>41	2	1	3000	2	1	0	3	2	2	1	16	2	0	0	0	0	0	0	0	0	1	0	0	1	1	11	0	0	0	0	0	0	1	2	1	2	2	2	1	0	1	0	0	1	1	1	1
201	2	25-40	2	2	5000	2	1	0	3	2	2	3	20	1	0	0	0	0	0	0	0	0	0	0	0	0	1	10	0	0	0	0	0	1	1	1	1	2	2	2	1	0	1	0	0	1	1	0	1
202	2	>41	2	2	3000	2	1	0	3	2	2	3	10	2	0	0	0	0	0	0	0	0	0	0	0	1	1	11	0	0	0	0	0	1	1	1	1	2	2	2	1	0	1	0	0	1	1	1	1
203	2	>41	2	2	3000	2	1	0	3	4	2	3	15	2	0	0	0	0	0	0	0	0	0	0	0	1	1	11	0	0	0	0	0	1	1	1	1	2	2	2	1	0	1	0	0	1	1	1	1
204	2	>41	2	1	3500	2	1	0	3	4	2	3	5	2	0	0	0	0	0	0	0	1	0	0	0	1	1	11	0	0	0	0	0	0	1	1	1	2	2	2	1	0	1	0	0	1	1	0	1
205	2	>41	2	2	3000	2	1	0	3	2	2	3	6	2	0	0	0	0	0	0	0	1	0	0	0	1	1	11	0	0	0	0	0	0	1	1	1	2	2	2	1	0	1	0	0	1	1	0	1
206	2	>41	3	1	2500	2	1	0	1	2	2	3	7	2	0	0	0	0	0	0	0	1	0	0	0	1	1	11	0	0	0	0	0	0	1	1	1	2	2	2	1	0	1	0	0	1	1	0	1
207	2	25-40	2	1	5000	2	1	0	3	2	2	3	8	1	1	0	0	0	0	0	0	0	0	0	0	0	1	7	0	0	0	0	0	0	1	1	1	2	2	2	1	0	1	0	0	1	1	0	1
208	2	25-40	2	1	5000	2	1	0	3	2	2	3	12	1	0	0	0	0	0	0	0	1	0	0	0	1	1	7	0	0	0	0	0	0	1	1	1	2	2	2	1	0	1	0	0	1	1	0	1
209	2	25-40	1	2	4000	2	1	0	2	1	2	4	10	1	0	0	0	0	0	0	0	0	0	0	0	0	1	0	0	0	0	0	0	1	1	1	1	2	2	2	1	0	0	0	1	1	1	1	1
210	1	25-40	1	1	3500	2	1	0	2	1	2	4	5	1	0	0	0	0	0	0	0	0	0	0	0	0	1	0	5	0	0	0	0	1	1	1	1	2	2	2	1	0	0	0	1	1	1	1	1
211	1	25-40	2	1	2500	2	1	0	2	2	2	5	10	1	0	0	0	0	0	0	0	0	0	0	0	0	1	0	5	0	0	0	0	1	1	1	1	2	2	2	1	0	1	1	1	0	0	0	0
212	2	25-40	2	1	5000	2	1	0	3	1	2	5	10	1	0	0	0	0	0	0	0	0	0	0	0	1	1	0	5	0	0	0	0	1	1	1	1	2	2	2	1	0	1	1	1	1	1	1	1
213	2	25-40	1	1	6000	2	1	0	2	2	2	5	10	1	0	0	0	0	0	0	0	0	0	0	0	1	1	0	5	0	0	0	1	1	1	1	1	2	2	2	1	0	1	1	1	1	1	1	1
214	1	25-40	1	1	5000	2	1	0	2	2	2	3	7	1	0	0	0	0	0	0	0	0	0	0	0	0	1	0	5	0	0	0	0	1	1	1	1	2	2	2	1	0	0	0	0	1	1	1	1
215	1	<25	1	1	6000	2	1	0	2	2	2	3	4	1	0	0	0	0	0	0	0	0	0	0	0	0	1	0	5	0	0	0	0	1	1	1	1	2	2	2	1	0	0	0	0	1	1	1	1
216	2	25-40	2	2	6000	2	1	0	2	2	2	2	1	2	0	0	0	0	0	0	0	0	0	0	0	0	1	0	5	0	0	0	2	1	1	1	1	2	1	2	1	0	1	0	0	1	1	0	0
217	2	25-40	2	1	8000	2	1	0	2	2	2	3	2	1	0	0	0	0	0	0	0	0	0	0	0	0	1	0	5	0	0	2	2	0	1	1	1	1	2	1	1	0	1	1	0	0	0	0	1
218	2	<25	2	1	6000	2	1	0	2	2	2	3	2	1	0	0	0	0	0	0	0	0	0	0	0	0	1	0	5	0	0	2	2	0	1	1	1	1	2	1	1	0	1	1	0	0	0	0	1
219	2	>41	2	1	7000	2	1	0	4	2	2	3	4	2	0	0	0	0	0	0	0	0	0	0	0	1	1	0	5	0	0	2	1	1	1	2	2	2	2	1	1	0	1	1	0	0	1	1	1
220	2	25-40	2	2	6500	2	1	0	3	2	2	3	2	1	0	0	0	0	0	0	0	0	0	0	0	0	1	0	5	0	0	2	2	0	1	1	1	1	2	1	1	0	1	0	0	1	0	0	0
221	2	25-40	2	1	7000	2	1	2.3	2	3	2	2	8	1	0	0	0	0	0	0	0	0	0	0		1	1	0	0	0	0	0	1	1	1	1	1	2	1	1	1	0	1	0	0	0	1	1	1
222	1	25-40	2	1	7000	2	1	0	3	1	2	3	12	2	1	0	0	0	0	0	0	0	0	0	0	1	1	1	0	0	0	2	1	1	1	2	2	2	2	1	1	0	1	1	0	0	1	0	1
223	1	25-40	2	1	5000	2	1	0	2	2	2	3	15	1	0	0	0	0	0	0	0	0	0	0	0	0	1	0	0	0	0	0	0	1	1	1	1	2	2	2	1	0	1	1	0	0	1	1	1
224	1	25-40	2	1	6000	2	1	0	3	2	2	3	5	1	0	0	0	0	0	0	0	0	0	0	0	0	1	0	0	0	0	0	0	1	1	1	1	2	2	2	1	0	0	1	1	1	0	0	1
225	2	25-40	1	1	9000	2	1	0	2	2	2	2	5	2	0	0	0	0	0	0	0	0	0	1	0	1	1	2	0	0	0	2	1	1	1	2	2	2	2	2	1	0	0	0	1	0	0	1	1
226	2	25-40	1	1	6000	2	1	0	2	2	2	5	6	1	0	0	0	0	0	0	0	0	0	0	0	0	1	0	0	0	0	0	0	1	1	1	1	2	2	2	1	0	0	0	1	0	0	1	1
227	2	<25	1	1	6000	2	1	0	2	2	2	5	3	1	0	0	0	0	0	0	0	0	0	0	0	0	1	0	0	0	0	0	2	1	1	1	1	2	2	2	1	0	0	1	1	1	1	0	1
228	1	<25	1	1	6000	2	1	0	4	2	2	5	1	2	0	0	0	0	0	0	0	0	0	0	0	1	2	8	0	0	0	0	1	1	1	2	2	1	2	2	1	0	0	1	1	1	1	0	1
229	2	<25	2	3	4500	22	1	0	2	2	2	3	1	1	0	0	0	0	0	0	0	0	0	0	0	0	1	0	0	0	0	0	1	1	1	1	2	2	2	2	1	0	0	1	1	1	1	0	1
230	1	<25	1	2	6000	2	1	0	2	2	2	5	1	2	0	0	0	0	0	0	0	0	0	0	0	1	1	3	0	0	0	0	1	1	1	1	2	2	2	1	1	0	0	1	1	1	1	0	1
231	1	<25	1	3	6000	2	1	0	2	2	2	5	2	1	0	0	0	0	0	0	0	0	0	0	0	0	1	3	0	0	0	0	2	0	1	1	2	1	2	2	1	0	0	1	1	1	1	0	1
232	2	<25	1	2	5000	2	1	0	2	2	2	3	1	1	0	0	0	0	0	0	0	0	0	0	0	0	1	0	0	0	0	0	2	1	1	1	2	2	2	2	1	0	0	1	1	1	1	0	1
233	1	25-40	2	1	6000	2	1	0	3	2	2	1	4	1	0	0	0	0	0	0	0	0	0	0	0	1	1	2	0	0	0	0	2	0	1	1	2	2	2	1	1	0	0	0	0	1	1	1	1
234	2	25-40	2	2	9000	2	1	0	2	2	2	5	2	1	0	0	0	0	0	0	0	0	0	0	0	0	1	0	0	0	0	0	2	0	1	1	2	2	2	1	1	0	0	0	1	1	0	1	1
235	2	<25	2	2	9000	2	1	0	2	2	2	5	4	1	0	0	0	0	0	0	0	0	0	0	0	0	1	1	0	0	0	0	1	1	1	2	2	2	2	2	1	0	0	1	0	1	1	0	1
236	2	25-40	2	2	9000	2	1	0	2	2	2	2	3	1	0	0	0	0	0	0	0	0	0	0	0	0	1	0	0	0	0	0	0	1	1	1	1	2	1	2	1	0	0	1	1	1	0	0	0
237	2	<25	1	2	3000	2	1	0	2	2	2	3	2	1	0	0	0	0	0	0	0	0	0	0	0	0	1	0	0	0	0	0	2	0	1	1	2	2	2	1	1	0	0	1	1	1	0	0	1
238	2	25-40	2	2	9000	2	1	0	3	2	2	5	10	1	0	0	0	0	0	0	0	0	0	0	0	0	1	0	0	0	0	0	2	0	1	1	2	1	2	1	1	0	0	1	1	1	1	1	0
239	2	25-40	2	3	8000	2	1	0	2	2	2	3	2	2	0	0	0	0	0	0	0	0	0	0	0	0	2	0	0	0	0	0	0	1	1	1	1	2	1	2	1	0	0	1	1	1	0	0	1
240	2	<25	2	3	6000	2	1	0	2	1	2	3	3	1	0	0	0	0	0	0	0	0	0	0	0	0	1	1	0	0	0	0	0	1	1	1	1	2	1	2	1	0	1	1	1	1	1	1	1
241	2	>41	3	1	8000	2	1	0	2	2	2	3	5	1	0	0	0	0	0	0	0	0	0	0	0	0	1	0	0	0	0	0	0	1	1	1	1	2	1	2	1	0	0	1	1	1	0	0	1
242	2	<25	2	3	5500	2	1	3	2	2	2	5	2	1	0	0	0	0	0	0	0	0	0	0	0	0	1	0	5	0	0	0	0	0	1	1	2	2	2	2	1	0	0	1	1	1	0	1	1
243	1	<25	2	2	6000	2	1	3	2	2	2	5	2	1	0	0	0	0	0	0	0	0	0	0	0	0	1	0	5	0	0	0	0	1	1	1	2	2	2	2	1	0	0	1	1	1	0	0	1
244	1	25-40	2	2	6000	2	1	0	3	1	2	2	3	1	0	0	0	0	0	0	0	0	0	0	0	1	1	0	5	0	0	0	1	0	1	1	2	1	2	2	1	0	0	0	1	1	1	1	1
245	1	<25	1	2	5500	2	1	0	2	2	2	5	1	1	0	0	0	0	0	0	0	0	0	0	0	0	1	0	5	0	0	0	0	1	1	1	2	2	2	2	1	0	0	1	1	1	1	1	1
246	2	<25	1	3	5000	2	1	1	2	3	2	1	5	1	0	0	0	0	0	0	0	0	0	0	0	0	1	0	5	0	0	0	0	1	1	1	2	2	2	2	1	0	0	1	1	1	1	1	1
247	2	<25	2	2	4500	2	1	0	2	2	2	3	1	2	0	0	0	0	0	0	0	0	0	0	0	1	1	0	5	0	0	0	0	0	1	2	2	2	2	2	1	0	0	1	1	1	0	0	0
248	2	25-40	1	4	6500	2	1	0	2	2	2	3	2	1	0	0	0	0	0	0	0	0	0	0	0	0	1	0	5	0	0	0	0	1	1	1	1	2	1	2	1	0	0	0	0	1	1	1	1
249	2	25-40	1	4	7000	2	1	0	2	2	2	3	1	1	0	0	0	0	0	0	0	0	0	0	0	0	1	0	5	0	0	0	0	1	1	1	2	2	2	2	1	0	1	1	1	1	1	1	1
250	1	25-40	2	1	6500	2	1	0	3	2	2	1	3	1	0	0	0	0	0	0	0	0	0	0	0	0	1	0	5	0	0	0	0	1	1	1	1	2	1	2	1	1	1	1	1	1	1	1	1
251	1	<25	2	2	6500	2	1	0	2	2	2	5	2	1	0	0	0	0	0	0	0	0	0	0	0	0	1	0	5	0	0	0	0	1	1	1	1	2	1	2	1	1	1	1	1	1	1	1	1
252	1	>41	2	2	8000	2	1	0	3	2	2	4	3	1	0	0	0	0	0	0	0	0	0	0	0	0	1	0	9	0	0	0	0	1	1	1	1	2	1	2	1	1	0	1	1	1	0	0	1
253	1	25-40	1	3	4500	2	1	0	2	2	2	5	8	1	0	0	0	0	0	0	0	0	0	0	0	0	1	0	9	0	0	0	0	0	1	2	1	1	2	1	1	1	0	0	0	1	1	1	0
254	2	25-40	1	1	9000	2	1	0	2	2	2	3	1	1	0	0	0	0	0	0	0	0	0	0	0	0	1	0	3	0	0	0	0	1	1	1	1	1	1	1	1	1	0	1	1	1	1	0	1
255	1	<25	1	1	8500	2	1	0	2	2	2	5	1	2	0	0	0	0	0	0	0	0	0	0	0	0	1	0	3	0	0	0	0	1	1	1	1	1	1	1	1	1	0	1	1	1	1	0	1
256	1	25-40	1	1	9000	2	1	0	2	2	2	4	2	1	0	0	0	0	0	0	0	0	0	0	0	0	1	0	3	0	0	0	0	1	1	1	1	1	1	1	1	1	0	1	1	1	1	0	1
257	2	25-40	1	1	9000	2	1	0	2	2	2	5	4	1	0	0	0	0	0	0	0	0	0	0	0	0	1	0	2	0	0	0	0	1	1	1	1	1	1	1	1	1	0	1	1	1	1	0	1
258	2	<25	1	1	7500	2	1	0	2	2	2	5	2	2	0	0	0	0	0	0	0	0	0	0	0	1	1	0	2	0	0	0	0	1	1	1	1	1	1	1	1	1	0	1	1	1	1	0	1
259	2	<25	1	1	7500	2	1	0	2	2	2	3	2	1	0	0	0	0	0	0	0	0	0	0	0	0	1	0	2	0	0	0	0	1	1	1	1	1	1	1	1	1	0	1	1	1	1	0	1
260	2	25-40	1	2	7500	2	1	0	2	2	2	5	1	1	0	0	0	0	0	0	0	0	0	0	0	0	1	0	2	0	0	0	0	1	1	1	1	1	1	1	1	1	0	1	1	1	1	0	1
261	2	25-40	1	3	9000	2	1	0	2	2	2	5	1	1	0	0	0	0	0	0	0	0	0	0	0	0	1	0	2	0	0	0	0	1	1	1	1	1	1	1	1	1	0	1	1	1	1	0	1
262	1	25-40	1	1	8000	2	1	0	2	2	2	5	1	1	0	0	0	0	0	0	0	0	0	0	0	0	1	0	2	0	0	0	0	1	1	1	1	1	1	1	1	1	0	1	1	1	1	0	1
263	2	<25	1	1	7000	2	1	0	2	2	2	3	1	1	0	0	0	0	0	0	0	0	0	0	0	0	1	0	4	0	0	0	0	1	1	1	1	1	1	1	1	1	0	1	1	1	1	0	1
264	2	<25	1	2	8000	2	1	0	2	2	2	3	2	1	0	0	0	0	0	0	0	0	0	0	0	0	1	0	2	0	0	0	0	1	1	1	1	1	1	1	1	1	0	1	1	1	1	0	1
265	2	25-40	3	1	15000	2	1	0	2	2	2	2	5	1	0	0	0	0	0	0	0	0	0	0	0	0	1	0	2	0	0	0	0	1	1	1	1	1	1	1	1	1	0	1	1	1	1	0	1
266	2	<25	1	1	7000	2	1	0	2	2	2	5	1	1	0	0	0	0	0	0	0	0	0	0	0	0	1	0	2	0	0	0	0	1	1	1	1	1	1	1	1	1	0	1	1	1	1	0	1
267	2	<25	1	1	9000	2	1	0	2	2	2	5	1	1	0	0	0	0	0	0	0	0	0	0	0	0	1	0	2	0	0	0	0	1	1	1	1	1	1	1	1	1	0	1	1	1	1	0	1
268	2	<25	1	1	9000	2	1	0	2	2	2	5	1	1	0	0	0	0	0	0	0	0	0	0	0	0	1	0	2	0	0	0	0	1	1	1	1	1	1	1	1	1	0	1	1	1	1	0	1
269	1	25-40	1	2	9000	2	1	0	2	2	2	4	1	2	0	0	0	0	0	0	0	0	1	0	0	0	1	0	2	0	0	0	0	1	1	1	1	1	1	1	1	1	0	1	1	1	1	0	1
270	1	25-40	1	1	9000	2	1	0	2	2	2	5	2	2	0	0	0	0	0	0	0	0	1	0	0	0	1	0	2	0	0	0	0	1	1	1	1	1	1	1	1	1	0	1	1	1	1	0	1
271	2	<25	4	1	8000	2	1	0	2	2	2	4	1	2	0	0	0	0	0	0	0	0	1	0	0	0	1	0	2	0	0	0	0	1	1	1	1	1	1	1	1	1	0	1	1	1	1	0	1
272	2	25-40	1	2	9000	2	1	0	2	2	2	2	2	1	0	0	0	0	0	0	0	0	0	0	0	0	1	0	2	0	0	0	0	1	1	1	1	1	1	1	1	1	0	1	1	1	1	0	1
273	1	25-40	1	2	9000	2	1	0	4	2	2	2	8	2	0	0	0	0	0	0	0	0	1	0	0	0	1	0	2	0	0	0	0	1	1	1	1	1	1	1	1	1	0	1	1	1	1	0	1
274	1	25-40	4	1	8000	2	1	0	2	2	2	4	5	2	0	0	0	0	0	0	0	0	1	0	0	0	1	0	3	0	0	0	0	1	1	1	1	1	1	1	1	1	0	1	1	1	1	0	1
275	1	25-40	1	2	8000	2	1	0	2	2	2	4	5	2	0	0	0	0	0	0	0	0	1	0	0	0	1	0	2	0	0	0	0	1	1	1	1	1	1	1	1	1	0	1	1	1	1	0	1
276	1	<25	1	2	8000	2	1	0	2	2	2	4	2	2	0	0	0	0	0	0	0	0	1	0	0	0	1	0	3	0	0	0	0	1	1	1	1	1	1	1	1	1	0	1	1	1	1	0	1
277	1	25-40	1	2	8000	2	1	0	4	2	2	4	4	2	0	0	0	0	0	0	0	0	1	0	0	0	1	0	3	0	0	0	0	1	1	1	1	1	1	1	1	1	0	1	1	1	1	0	1
278	1	25-40	1	3	9000	2	1	0	2	2	2	4	5	2	0	0	0	0	0	0	0	0	1	0	0	0	1	0	3	0	0	0	0	1	1	1	1	1	1	1	1	1	0	1	1	1	1	0	1
279	2	<25	1	1	9000	2	1	0	2	2	2	4	6	2	0	0	0	0	0	0	0	0	1	0	0	0	1	0	2	0	0	0	0	1	1	1	1	1	1	1	1	1	0	1	1	1	1	0	1
280	1	25-40	1	2	8000	2	1	0	4	2	2	4	1	2	0	0	0	0	0	0	0	0	1	0	0	0	1	0	2	0	0	0	0	1	1	1	1	1	1	1	1	1	0	1	1	1	1	0	1
281	1	25-40	1	2	8000	2	1	0	2	2	2	4	1	2	0	0	0	0	0	0	0	0	1	0	0	0	1	0	2	0	0	0	0	1	1	1	1	1	1	1	1	1	0	1	1	1	1	0	1
282	2	25-40	1	1	8000	2	1	0	2	2	2	4	2	1	0	0	0	0	0	0	0	0	0	0	0	0	1	0	2	0	0	0	0	1	1	1	1	1	1	1	1	1	0	1	1	1	1	0	1
283	2	25-40	5	2	8000	2	1	0	2	2	2	4	2	1	0	0	0	0	0	0	0	0	0	0	0	0	1	0	3	0	0	0	0	1	1	1	1	1	1	1	1	1	0	1	1	1	1	0	1
284	1	25-40	1	1	7500	2	1	0	2	2	2	3	5	2	0	0	0	0	0	0	0	0	1	0	0	0	1	0	2	0	0	0	0	1	1	1	1	1	1	1	1	1	0	1	1	1	1	0	1
285	2	25-40	1	1	8000	2	1	0	2	2	2	3	5	2	0	0	0	0	0	0	0	0	1	0	0	0	1	0	2	0	0	0	0	1	1	1	1	1	1	1	1	1	0	1	1	1	1	0	1
286	2	25-40	4	2	9000500	2	1	0	2	2	2	3	5	2	0	0	0	0	0	0	0	0	1	0	0	0	1	0	2	0	0	0	0	1	1	1	1	1	1	1	1	1	0	1	1	1	1	0	1
287	1	<25	1	4	9000	2	1	0	1	2	2	4	2	1	0	0	0	0	0	0	0	0	0	0	0	0	1	0	2	0	0	0	0	1	1	1	1	1	1	1	1	1	0	1	1	1	1	0	1
288	1	25-40	1	1	9000	2	1	0	2	2	2	3	2	1	0	0	0	0	0	0	0	0	1	0	0	0	1	0	2	0	0	0	0	1	1	1	1	1	1	1	1	1	0	1	1	1	1	0	1
289	1	25-40	1	2	9000	2	1	0	4	2	2	4	2	2	0	0	0	0	0	0	0	0	1	0	0	0	1	0	2	0	0	0	0	1	1	1	1	1	1	1	1	1	0	1	1	1	1	0	1
290	1	25-40	4	1	8500	2	1	0	2	2	2	5	5	1	0	0	0	0	0	0	0	0	0	0	0	0	1	0	4	0	0	0	0	1	1	1	1	1	1	1	1	1	0	1	1	1	1	0	1
291	2	25-40	2	2	9000	2	1	0	3	1	2	5	4	1	0	0	0	0	0	0	0	0	0	0	0	0	1	0	12	0	0	0	0	1	1	1	2	1	1	1	1	1	1	1	1	1	0	0	1
292	2	25-40	1	2	4500	2	1	0	3	1	2	5	12	1	0	0	0	0	0	0	0	0	0	0	0	0	1	0	20	1	2.1	0	1	1	1	1	1	1	1	1	1	1	0	0	0	0	0	0	0
293	2	25-40	1	4	9000	2	1	0	1	1	2	5	10	1	0	0	0	0	0	0	0	0	0	0	0	0	1	0	10	0	0	0	0	1	1	1	1	1	1	1	1	1	1	0	1	1	0	0	0
294	2	25-40	2	3	9000	2	1	0	1	1	2	3	10	1	0	0	0	0	0	0	0	0	0	0	0	0	1	0	2	0	0	0	0	0	1	1	1	1	1	1	1	1	0	0	0	0	0	0	0
295	2	<25	1	2	5000	2	1	0	2	1	2	3	1	1	0	0	0	0	0	0	0	0	0	0	0	0	1	0	0	0	0	0	0	1	1	1	1	1	1	1	1	1	1	0	1	1	1	0	0
296	2	25-40	1	3	4500	2	1	0	4	1	2	3	8	1	0	0	0	0	0	0	0	0	0	0	0	0	1	0	0	0	0	0	0	1	1	1	1	1	1	1	1	1	0	1	1	0	0	0	0
297	2	25-40	3	4	8000	2	1	0	4	1	2	3	4	1	0	0	0	0	0	0	0	0	0	0	0	0	1	0	2	0	0	0	0	1	1	1	1	1	1	1	1	1	0	0	1	1	1	1	1
298	1	25-40	2	2	5000	2	1	0	2	1	2	1	2	2	0	0	0	0	0	0	0	0	0	0	0	0	1	0	10	0	0	0	0	1	1	1	1	1	1	1	1	1	0	0	0	0	0	0	0
299	2	>41	1	4	9000	2	1	0	1	1	2	3	10	2	0	0	0	0	0	0	0	0	0	0	0	1	1	0	5	0	0	0	0	1	1	1	1	1	1	1	1	1	1	0	0	1	1	0	0
300	1	25-40	2	2	9000	2	1	0	2	1	2	3	8	1	0	0	0	0	0	0	0	0	0	0	0	0	1	0	5	0	0	0	0	1	1	1	1	1	1	1	1	1	1	0	0	1	1	0	0
301	2	25-40	1	1	9000	2	1	0	2	1	2	3	1	2	0	0	0	0	0	0	0	0	0	0	0	0	1	0	5	0	0	0	0	1	1	1	1	1	1	1	1	1	2	3	3	2	3	2	2
302	2	25-40	1	4	9000	2	1	0	2	1	2	3	8	1	0	0	0	0	0	0	0	0	0	0	0	0	1	0	1	0	0	0	0	1	1	1	1	1	1	1	1	1	0	0	0	1	0	1	1
303	2	>41	1	4	15000	2	1	0	2	1	2	3	8	1	0	0	0	0	0	0	0	0	0	0	0	0	1	0	2	0	0	0	0	1	1	1	1	1	1	1	1	1	1	1	1	1	0	0	1
304	1	25-40	4	1	9000	2	1	0	4	1	2	4	5	1	0	0	0	0	0	0	0	0	0	0	0	0	1	0	8	0	0	0	0	1	1	1	1	1	1	1	1	1	1	1	1	1	0	0	1
305	2	<25	1	2	8000	2	1	0	2	1	2	3	1	1	0	0	0	0	0	0	0	0	0	0	0	0	1	0	0	0	0	0	0	1	1	1	1	1	1	1	1	1	0	1	1	1	1	0	1
306	1	25-40	4	1	1500	2	1	0	2	2	2	4	8	1	0	0	0	0	0	0	0	0	0	0	0	0	1	0	2	0	0	0	0	1	1	1	1	1	1	1	1	1	0	1	1	1	1	0	1
307	2	25-40	1	3	15000	2	1	0	2	2	2	5	8	2	0	0	0	0	0	0	0	0	1	0	0	0	1	0	3	0	0	0	0	1	1	1	1	1	1	1	1	1	0	1	1	1	1	0	1
308	2	<25	2	1	5000	2	1	0	2	2	2	3	1	2	0	0	0	0	0	0	0	0	0	0	0	0	1	0	3	0	0	0	0	1	1	1	1	1	1	1	1	1	0	1	1	1	1	0	1
309	2	25-40	1	1	5000	2	1	0	2	2	2	3	1	2	0	0	0	0	0	0	0	0	0	0	0	0	1	0	3	0	0	0	0	1	1	1	1	1	1	1	1	1	0	1	1	1	1	0	1
310	2	25-40	1	2	9000	2	1	0	2	2	2	4	2	2	0	0	0	0	0	0	0	0	0	0	0	0	1	0	2	0	0	0	0	1	1	1	1	1	1	1	1	1	0	1	1	1	1	0	1
311	2	<25	1	1	3000	2	1	0	2	2	2	3	8	2	0	0	0	0	0	0	0	0	1	0	0	0	1	0	2	0	0	0	0	1	1	1	1	1	1	1	1	1	0	1	1	1	1	0	1
312	2	<25	1	1	3000	2	1	0	4	2	2	4	2	2	0	0	0	0	0	0	0	0	0	0	0	0	1	0	2	0	0	0	0	1	1	1	1	1	1	1	1	1	0	1	1	1	1	0	1
313	2	<25	1	3	7000	2	1	0	1	1	2	3	4	2	1	4	1	0	0	0	0	0	1	0	0	0	1	0	3	0	0	0	0	0	1	1	1	1	1	1	1	1	0	1	1	1	1	0	1
314	2	<25	1	4	15000	2	1	0	4	2	2	4	4	2	1	4	1	0	0	0	0	0	1	0	0	0	1	0	3	0	0	0	0	0	1	1	1	1	1	1	1	1	0	1	1	1	1	0	1
315	2	<25	1	1	8000	2	1	0	4	2	2	4	1	2	0	0	0	0	0	0	0	0	0	0	0	0	1	0	3	0	0	0	0	0	1	1	1	1	1	1	1	1	0	1	1	1	1	0	1
316	2	25-40	4	2	9000	2	1	0	2	2	2	2	3	1	0	0	0	0	0	0	0	0	0	0	0	0	1	0	2	0	0	0	0	0	1	1	1	1	1	1	1	1	0	1	1	1	1	0	1
317	1	25-40	4	1	9000	2	1	0	2	2	2	2	5	1	0	0	0	0	0	0	0	0	0	0	0	0	1	0	3	0	0	0	0	0	1	1	1	1	1	1	1	1	0	1	1	1	1	0	1
318	2	<25	1	1	7500	2	1	0	2	2	2	2	1	2	0	0	0	0	0	0	0	0	0	0	0	0	1	0	2	0	0	0	0	0	1	1	1	1	1	1	1	1	0	1	1	1	1	0	1
319	1	<25	1	2	9000	2	1	0	4	2	2	4	1	2	0	0	0	0	0	0	0	0	0	0	0	0	1	0	4	0	0	0	0	0	1	1	1	1	1	1	1	1	0	1	1	1	1	0	1
320	2	25-40	1	2	8500	2	1	0	2	2	2	2	2	2	0	0	0	0	0	0	0	0	1	0	0	0	1	0	3	0	0	0	0	0	1	1	1	1	1	1	1	1	0	1	1	1	1	0	1
321	1	25-40	1	2	9000	2	1	0	4	2	2	3	1	1	0	0	0	0	0	0	0	0	0	0	0	0	1	0	3	0	0	0	0	0	1	1	1	1	1	1	1	1	0	1	1	1	1	0	1
322	2	<25	1	2	9000	2	1	0	2	2	2	4	8	2	0	0	0	0	0	0	0	0	1	0	0	0	1	0	3	0	0	0	0	0	1	1	1	1	1	1	1	1	0	1	1	1	1	0	1
323	1	25-40	1	2	9000	2	1	0	2	2	2	4	8	1	0	0	0	0	0	0	0	0	0	0	0	0	1	0	3	0	0	0	0	1	1	1	1	1	1	1	1	1	0	1	1	1	1	0	1
324	1	<25	1	2	9000	2	1	0	4	2	2	2	2	2	0	0	0	0	0	0	0	0	1	0	0	0	1	0	3	0	0	0	0	1	1	1	1	1	1	1	1	1	0	1	1	1	1	0	1
325	1	<25	1	2	9000	2	1	0	4	2	2	4	1	1	0	0	0	0	0	0	0	0	0	0	0	0	1	0	1	0	0	0	0	1	1	1	1	1	1	1	1	1	0	1	1	1	1	0	1
326	2	<25	1	3	9000	2	1	0	2	2	2	2	2	1	0	0	0	0	0	0	0	0	0	0	0	0	1	0	0	0	0	0	0	1	1	1	1	1	1	1	1	1	0	1	1	1	1	0	1
327	1	<25	1	1	9000	2	1	1	2	4	2	2	2	2	0	0	0	0	0	0	0	0	1	0	0	0	1	0	3	0	0	0	0	1	1	1	1	1	1	1	1	1	0	1	1	1	1	0	1
328	2	<25	1	2	9000	2	1	0	4	1	2	5	1	1	0	0	0	0	0	0	0	0	0	0	0	0	1	0	2	0	0	0	0	0	1	1	1	1	1	1	1	1	0	1	1	1	1	0	1
329	2	<25	1	1	5000	2	1	0	3	2	2	3	2	1	0	0	0	0	0	0	0	0	0	0	0	0	1	0	0	0	0	0	0	0	1	1	1	1	1	1	1	1	0	1	1	1	1	0	1
330	1	<25	1	1	9000	2	1	0	2	1	2	3	2	2	0	0	0	0	0	0	0	0	1	0	0	0	1	0	3	0	0	0	0	1	1	1	1	1	1	1	1	1	0	1	1	1	1	0	1
331	2	<25	1	3	9000	2	1	0	4	1	2	5	5	1	0	0	0	0	0	0	0	0	0	0	0	0	1	0	4	0	0	0	0	1	1	1	1	1	1	1	1	1	0	1	1	1	1	0	1
332	2	<25	1	2	9000	2	1	0	4	1	2	5	1	2	0	0	0	0	0	0	0	0	1	0	0	0	1	0	3	0	0	0	0	1	1	1	1	1	1	1	1	1	0	1	1	1	1	0	1
333	2	<25	1	2	9000	2	1	0	4	1	2	5	1	1	0	0	0	0	0	0	0	0	0	0	0	0	1	0	4	0	0	0	0	1	1	1	1	1	1	1	1	1	0	1	1	1	1	0	1
334	2	<25	1	2	9000	2	1	0	4	1	2	5	1	1	0	0	0	0	0	0	0	0	0	0	0	0	1	0	4	0	0	0	0	1	1	1	1	1	1	1	1	1	0	1	1	1	1	0	1
335	2	25-40	1	2	9000	2	1	0	4	1	2	3	5	1	0	0	0	0	0	0	0	0	0	0	0	0	1	0	4	0	0	0	0	1	1	1	1	1	1	1	1	1	0	1	1	1	1	0	1
336	2	<25	1	3	9000	2	1	0	4	1	2	5	2	1	0	0	0	0	0	0	0	0	0	0	0	0	1	0	4	0	0	0	0	1	1	1	1	1	1	1	1	1	0	1	1	1	1	0	1
337	2	25-40	1	4	9000	2	1	0	4	1	2	3	7	1	0	0	0	0	0	0	0	0	0	0	0	0	1	0	3	0	0	0	0	1	1	1	1	1	1	1	1	1	0	1	1	1	1	0	1
338	2	25-40	1	2	8000	2	1	0	2	1	2	3	10	2	0	0	0	0	0	0	0	0	0	0	0	11	1	0	4	2	0	0	0	1	1	1	1	1	1	1	1	1	0	1	1	1	1	0	1
339	2	<25	1	4	9000	2	1	0	2	1	2	3	4	1	0	0	0	0	0	0	0	0	0	0	0	0	1	0	2	2	0	0	0	1	1	1	1	1	1	1	1	1	0	1	1	1	1	0	1
340	1	25-40	1	4	9000	2	1	0	2	1	2	3	3	1	0	0	0	0	0	0	0	0	0	0	0	0	1	0	4	0	0	0	0	1	1	1	1	1	1	1	1	1	0	1	1	1	1	0	1
341	1	25-40	4	1	9000	2	1	0	2	2	2	3	1	2	0	0	0	0	0	0	0	0	0	0	0	0	1	0	2	0	0	0	0	0	1	1	1	1	1	1	1	1	0	1	1	1	1	0	1
342	2	<25	1	3	9000	2	1	0	2	1	2	3	2	1	0	0	0	0	0	0	0	0	1	1	0	0	1	0	5	0	0	0	0	0	1	1	1	1	1	1	1	1	0	1	1	1	1	0	1
343	2	25-40	1	1	9000	2	1	0	2	2	2	3	1	1	0	0	0	0	0	0	0	0	0	0	0	0	1	0	3	0	0	0	0	0	1	1	1	1	1	1	1	1	0	1	1	1	1	0	1
344	2	<25	1	2	9000	2	1	0	2	2	2	3	2	1	0	0	0	0	0	0	0	0	0	0	0	0	1	0	3	0	0	0	0	0	1	1	1	1	1	1	1	1	0	1	1	1	1	0	1
345	1	25-40	4	2	9000	2	1	0	4	2	2	3	1	1	0	0	0	0	0	0	0	0	0	0	0	0	1	0	3	0	0	0	0	0	1	1	1	1	1	1	1	1	0	1	1	1	1	0	1
346	1	25-40	4	1	9000	2	1	0	9	2	2	3	1	1	0	0	0	0	0	0	0	0	0	0	0	0	1	0	4	0	0	0	0	0	1	1	1	1	1	1	1	1	0	1	1	1	1	0	1
347	1	25-40	1	1	9000	2	1	0	4	2	2	3	1	1	0	0	0	0	0	0	0	0	0	0	0	0	1	0	4	0	0	0	0	0	1	1	1	1	1	1	1	1	0	1	1	1	1	0	1
348	1	25-40	1	1	9000	2	1	0	4	2	2	3	3	1	0	0	0	0	0	0	0	0	0	0	0	0	1	0	4	0	0	0	0	0	1	1	1	1	1	1	1	1	0	1	1	1	1	0	1
349	1	25-40	4	1	9000	2	1	0	4	2	2	3	1	2	0	0	0	0	0	0	0	0	0	0	0	0	1	0	3	0	0	0	0	0	1	1	1	1	1	1	1	1	0	1	1	1	1	0	1
350	1	25-40	1	2	9000	2	1	0	4	2	2	3	8	2	0	0	0	0	0	0	0	0	0	0	0	0	1	0	4	0	0	0	0	0	1	1	1	1	1	1	1	1	0	1	1	1	1	0	1
351	1	25-40	1	1	9000	2	1	0	2	2	2	3	2	1	0	0	0	0	0	0	0	0	0	0	0	0	1	0	3	0	0	0	0	0	1	1	1	1	1	1	1	1	0	1	1	1	1	0	1
352	1	25-40	4	2	9000	2	1	0	3	2	2	3	4	1	0	0	0	0	0	0	0	0	0	0	0	0	1	0	3	0	0	0	0	0	1	1	1	1	1	1	1	1	0	1	1	1	1	0	1
353	2	25-40	1	2	9000	2	1	0	2	2	2	3	2	1	0	0	0	0	0	0	0	0	0	0	0	0	1	0	4	0	0	0	0	0	1	1	1	1	1	1	1	1	0	1	1	1	1	0	1
354	2	25-40	1	2	9000	2	1	0	2	2	2	3	3	1	0	0	0	0	0	0	0	0	0	0	0	0	1	0	4	0	0	0	0	0	1	1	1	1	1	1	1	1	0	1	1	1	1	0	1
355	1	<25	1	2	9000	2	1	0	2	2	2	3	3	1	0	0	0	0	0	0	0	0	0	0	0	0	1	0	5	0	0	0	0	0	1	1	1	1	1	1	1	1	0	1	1	1	1	0	1
356	2	<25	1	2	9000	2	1	0	2	2	2	3	1	1	0	0	0	0	0	0	0	0	0	0	0	0	1	0	5	0	0	0	0	0	1	1	1	1	1	1	1	1	0	1	1	1	1	0	1
357	2	<25	1	2	9000	2	1	0	2	2	2	3	2	1	0	0	0	0	0	0	0	0	0	0	0	0	1	0	10	0	0	0	0	0	1	1	1	1	1	1	1	1	0	1	1	1	1	0	1
358	1	25-40	1	2	1500	2	1	0	4	2	2	3	7	1	0	0	0	0	0	0	0	0	0	0	0	0	1	0	10	0	0	0	0	0	1	1	1	1	1	1	1	1	0	1	1	1	1	0	1
359	2	25-40	5	2	1500	2	1	0	3	2	2	3	5	1	0	0	0	0	0	0	0	0	0	0	0	0	1	0	10	0	0	0	0	0	1	1	1	1	1	1	1	1	0	1	1	1	1	0	1
360	2	<25	1	2	9000	2	1	0	2	2	2	4	2	1	0	0	0	0	0	0	0	0	0	0	0	0	1	0	10	0	0	0	0	0	1	1	1	1	1	1	1	1	0	1	1	1	1	0	1
361	1	25-40	1	2	9000	2	1	0	4	2	2	4	3	1	0	0	0	0	0	0	0	0	0	0	0	0	1	0	10	0	0	0	0	0	1	1	1	1	1	1	1	1	0	1	1	1	1	0	1
362	2	<25	1	4	9000	2	1	0	3	4	2	2	5	2	1	0	0	0	0	0	0	0	0	0	0	0	1	0	3	0	0	0	0	0	1	1	1	1	1	1	1	1	0	1	1	1	1	0	1
363	2	<25	1	3	9000	2	1	0	2	1	2	5	1	2	0	0	0	0	0	0	0	0	0	0	0	1	1	0	5	3	0	0	0	0	1	2	2	3	1	3	1	1	0	1	1	1	1	0	1
364	1	<25	1	2	9000	2	1	0	4	2	2	4	2	1	0	0	0	0	0	0	0	0	0	0	0	0	1	0	10	3	0	0	0	0	1	2	2	3	1	3	1	1	0	1	1	1	1	0	1
365	2	25-40	1	2	9000	2	1	0	4	2	2	4	1	1	0	0	0	0	0	0	0	0	0	0	0	1	1	0	5	3	0	0	0	0	1	2	2	3	1	3	1	1	0	1	1	1	1	0	1
366	2	<25	1	2	9000	2	1	0	4	2	2	4	2	1	0	0	0	0	0	0	0	0	0	0	0	0	1	0	10	3	0	0	0	0	1	2	2	3	1	3	1	1	0	1	1	1	1	0	1
367	2	<25	1	2	9000	2	1	0	4	2	2	4	2	1	0	0	0	0	0	0	0	0	0	0	0	0	1	0	10	0	0	0	0	0	1	1	1	1	1	1	1	1	0	1	1	1	1	0	1
368	2	<25	1	3	9000	2	1	0	4	2	2	4	1	1	0	0	0	0	0	0	0	0	0	0	0	0	1	0	10	0	0	0	0	1	1	1	1	1	1	1	1	1	0	1	1	1	1	0	1
369	2	<25	1	2	9000	2	1	0	4	2	2	4	1	1	0	0	0	0	0	0	0	0	0	0	0	0	1	0	10	0	0	0	0	1	1	1	1	1	1	1	1	1	0	1	1	1	1	0	1
370	1	25-40	4	3	5500	2	1	0	3	2	2	2	5	2	1	0	0	0	0	0	0	0	0	0	0	0	1	0	10	0	0	0	0	1	1	1	1	1	1	1	1	1	0	1	1	1	1	0	1
371	1	<25	1	2	4000	2	1	0	3	4	2	2	4	2	1	0	0	0	0	0	0	0	0	0	0	0	1	0	4	0	0	0	0	1	1	1	1	1	1	1	1	1	0	1	1	1	1	0	1
372	1	25-40	1	3	9000	2	1	0	2	1	2	4	4	1	0	0	0	0	0	0	0	0	0	0	0	0	1	0	4	0	0	0	0	0	1	1	1	1	1	1	1	1	0	1	1	1	1	0	1
373	2	<25	1	2	9000	2	1	0	2	1	2	3	2	1	0	0	0	0	0	0	0	0	0	0	0	0	1	0	4	0	0	0	0	0	1	1	1	1	1	1	1	1	0	1	1	1	1	0	1
374	2	25-40	1	3	9000	2	1	0	2	1	2	3	4	2	0	0	0	0	0	0	0	0	0	0	0	0	1	0	4	0	0	0	0	0	1	1	1	1	1	1	1	1	0	1	1	1	1	0	1
375	2	<25	1	3	9000	2	1	0	2	2	2	4	3	2	0	0	0	0	0	0	0	0	0	0	0	0	1	0	4	0	0	0	0	1	1	1	1	1	1	1	1	1	0	1	1	1	1	0	1
376	1	25-40	1	2	9000	2	1	0	2	1	2	4	2	1	0	0	0	0	0	0	0	0	0	0	0	0	1	0	4	0	0	0	0	1	1	1	1	1	1	1	1	1	0	1	1	1	1	0	1
377	2	25-40	1	2	9000	2	1	0	2	2	2	3	3	1	0	0	0	0	0	0	0	0	0	0	0	0	1	0	2	0	0	0	0	1	1	1	1	1	1	1	1	1	0	1	1	1	1	0	1
378	1	25-40	4	3	9000	2	1	0	2	1	2	3	5	1	0	0	0	0	0	0	0	0	0	0	0	0	1	0	2	0	0	0	0	1	1	1	1	1	1	1	1	1	0	1	1	1	1	0	1
379	2	25-40	1	2	9000	2	1	0	2	1	2	3	5	1	0	0	0	0	0	0	0	0	0	0	0	0	1	0	7	0	0	0	0	1	1	1	1	1	1	1	1	1	0	1	1	1	1	0	1
380	1	25-40	1	2	8000	2	1	0	2	2	2	4	5	1	0	0	0	0	0	0	0	0	0	0	0	0	1	0	4	0	0	0	0	1	1	1	1	1	1	1	1	1	0	1	1	1	1	0	1
381	2	<25	1	3	8000	2	1	0	4	1	2	4	5	1	0	0	0	0	0	0	0	0	0	0	0	0	1	0	4	0	0	0	0	1	1	1	1	1	1	1	1	1	0	1	1	1	1	0	1
382	2	25-40	1	3	8000	2	1	0	4	1	2	4	2	1	0	0	0	0	0	0	0	0	0	0	0	0	1	0	4	0	0	0	0	1	1	1	1	1	1	1	1	1	0	1	1	1	1	0	1
383	2	<25	1	3	8000	2	1	0	4	1	2	4	2	1	0	0	0	0	0	0	0	0	0	0	0	0	1	0	4	0	0	0	0	1	1	1	1	1	1	1	1	1	0	1	1	1	1	0	1
384	1	25-40	1	3	9000	2	1	0	4	1	2	4	2	1	0	0	0	0	0	0	0	0	0	0	0	0	1	0	4	0	0	0	0	1	1	1	1	1	1	1	1	1	0	1	1	1	1	0	1
385	2	25-40	1	2	9000	2	1	0	4	1	2	4	4	1	0	0	0	0	0	0	0	0	0	0	0	0	1	0	3	0	0	0	0	1	1	1	1	1	1	1	1	1	0	1	1	1	1	0	1
386	1	25-40	1	3	9000	2	1	0	4	1	2	4	5	1	0	0	0	0	0	0	0	0	0	0	0	0	1	0	2	0	0	0	0	1	1	1	1	1	1	1	1	1	0	1	1	1	1	0	1
387	1	25-40	1	2	9000	2	1	0	4	1	2	4	7	1	0	0	0	0	0	0	0	0	0	0	0	0	1	0	3	0	0	0	0	1	1	1	1	1	1	1	1	1	0	1	1	1	1	0	1
388	1	25-40	1	2	9000	2	1	0	4	1	2	4	2	2	0	0	0	0	0	0	0	0	0	0	0	0	1	0	3	0	0	0	0	1	1	1	1	1	1	1	1	1	0	1	1	1	1	0	1
389	1	25-40	2	3	9000	2	1	0	4	1	2	4	4	1	0	0	0	0	0	0	0	0	0	0	0	0	1	0	3	0	0	0	0	1	1	1	1	1	1	1	1	1	0	1	1	1	1	0	1
390	1	25-40	2	4	9000	2	1	0	4	1	2	4	5	2	0	0	0	0	0	0	0	0	0	0	0	0	1	0	1	0	0	0	0	0	1	1	2	1	2	1	2	1	0	1	1	1	1	0	1
391	1	25-40	1	4	9000	2	1	0	4	1	2	4	2	1	0	0	0	0	0	0	0	0	0	0	0	0	1	0	2	0	0	0	0	1	1	1	1	1	1	1	1	1	0	1	1	1	1	0	1
392	1	25-40	1	3	9000	2	1	0	4	1	2	4	3	1	0	0	0	0	0	0	0	0	0	0	0	0	1	0	4	0	0	0	0	1	1	1	1	1	1	1	1	1	0	1	1	1	1	0	1
393	2	25-40	2	3	9000	2	1	0	4	1	2	4	4	1	0	0	0	0	0	0	0	0	0	0	0	0	1	0	4	0	0	0	0	1	1	1	1	1	1	1	1	1	0	1	1	1	1	0	1
394	2	<25	1	3	9000	2	1	0	4	1	2	5	2	1	0	0	0	0	0	0	0	0	0	0	0	0	1	0	3	0	0	0	0	1	1	1	1	1	1	1	1	1	0	1	1	1	1	0	1
395	2	25-40	1	1	9000	2	1	0	2	2	2	4	1	1	0	0	0	0	0	0	0	0	0	0	0	0	1	0	6	0	0	0	0	1	1	1	1	1	1	1	1	1	0	1	1	1	1	0	1
396	2	<25	1	2	9000	2	1	0	2	2	2	4	1	1	0	0	0	0	0	0	0	0	0	0	0	0	1	0	5	0	0	0	0	1	1	1	1	1	1	1	1	1	0	1	1	1	1	0	1
397	1	25-40	4	1	9000	2	1	0	2	2	2	4	3	1	0	0	0	0	0	0	0	0	0	0	0	0	1	0	5	0	0	0	0	1	1	1	1	1	1	1	1	1	0	1	1	1	1	0	1
398	1	25-40	4	1	9000	2	1	0	4	2	2	4	5	1	0	0	0	0	0	0	0	0	0	0	0	0	1	0	5	0	0	0	0	1	1	1	1	1	1	1	1	1	0	1	1	1	1	0	1
399	1	<25	1	1	9000	2	1	0	4	2	2	4	1	1	0	0	0	0	0	0	0	0	0	0	0	0	1	0	5	0	0	0	0	1	1	1	1	1	1	1	1	1	0	1	1	1	1	0	1
400	2	<25	1	2	9000	2	1	0	2	2	2	5	2	2	0	0	0	0	0	0	0	0	0	0	0	0	1	0	3	0	0	0	0	0	1	1	1	1	1	1	1	1	0	1	1	1	1	0	1
401	2	<25	1	1	9000	2	1	0	2	2	2	5	1	2	0	0	0	0	0	0	0	0	0	0	0	0	1	0	3	0	0	0	0	1	1	1	1	1	1	1	1	1	0	1	1	1	1	0	1
402	1	25-40	1	3	9000	2	1	0	2	1	2	3	4	1	0	0	0	0	0	0	0	0	0	0	0	0	1	0	7	0	0	0	0	1	1	1	1	1	1	1	1	1	0	1	1	1	1	0	1
403	1	<25	1	2	9000	2	1	0	2	2	2	1	2	1	0	0	0	0	0	0	0	0	0	0	0	0	1	0	7	0	0	0	0	1	1	1	1	1	1	1	1	1	0	1	1	1	1	0	1
404	2	<25	2	2	3000	2	1	0	3	2	2	1	3	2	0	0	0	0	0	0	0	0	0	0	1	1	1	0	11	0	0	0	0	1	1	1	1	1	1	1	1	1	0	1	1	1	1	0	1
405	2	25-40	3	1	5000	2	1	0	5	2	2	3	2	1	0	0	0	0	0	0	0	0	0	0	0	0	1	0	7	0	0	0	0	1	1	1	1	1	1	1	1	1	0	1	1	1	1	0	1
406	2	>41	3	1	3000	2	1	0	4	2	2	3	15	2	1	0	0	0	0	0	0	0	0	0	0	1	2	0	7	0	0	0	0	1	1	1	1	1	1	1	1	1	0	1	1	1	1	0	1
407	2	25-40	2	1	6000	2	1	0	3	2	2	1	16	2	0	0	0	0	0	0	0	0	0	0	0	0	2	1	13	0	0	0	0	1	1	1	1	1	1	1	1	1	0	1	1	1	1	0	1
408	2	>41	2	1	3000	2	1	1	3	3	2	2		1	0	0	0	0	0	0	0	0	0	0	0	0	1	1	7	0	0	0	0	1	1	1	1	1	1	1	1	1	0	1	1	1	1	0	1
409	2	>41	2	2	5000	2	1	0	2	1	2	2	17	1	0	0	0	0	0	0	0	0	0	0	0	0	1	1	7	0	0	0	0	1	1	1	1	1	1	1	1	1	0	1	1	1	1	0	1
410	1	<25	2	2	9000	2	1	0	3	2	2	5	12	1	0	0	0	0	0	0	0	0	0	0	0	0	1	1	7	0	0	0	0	1	1	1	1	1	1	1	1	1	0	1	1	1	1	0	1
411	2	>41	2	1	3500	2	1	0	3	2	2	5	10	1	0	0	0	0	0	0	0	0	0	0	0	0	1	1	7	0	0	0	0	1	1	1	1	1	1	1	1	1	0	1	1	1	1	0	1
412	1	<25	1	2	9000	2	1	0	2	2	2	1	5	2	0	0	0	0	0	0	0	0	0	0	1	1	1	0	7	0	0	0	0	0	1	2	1	2	2	1	1	1	1	1	0	1	1	1	1
413	1	>41	2	2	5000	2	1	0	3	2	2	1	4	1	0	0	0	0	0	0	0	0	0	0	0	0	1	0	10	0	0	0	0	1	1	1	1	1	1	1	1	1	0	1	1	1	1	0	1
414	2	<25	2	4	9000	2	1	0	3	1	2	5	5	1	0	0	0	0	0	0	0	0	0	0	0	0	1	0	10	0	0	0	0	1	1	1	1	1	1	1	1	1	0	1	1	1	1	0	1
415	2	<25	1	4	6000	2	1	0	1	2	2	3	2	1	0	0	0	0	0	0	0	0	0	0	0	0	1	2	4	0	0	0	0	1	1	1	1	1	1	1	1	1	0	1	1	1	1	0	1
416	1	>41	2	1	6000	2	1	0	3	2	2	3	6	2	0	0	0	0	0	0	0	0	0	0	0	1	2	0	2	0	0	0	0	0	1	2	2	2	1	1	2	0	0	1	1	1	1	0	1
417	1	<25	1	2	9000	2	1	0	2	2	2	5	3	1	0	0	0	0	0	0	0	0	0	0	0	0	1	5	10	0	0	0	0	1	1	1	1	1	1	1	1	1	0	1	1	1	1	0	1
418	2	<25	1	2	6000	2	1	0	2	2	2	5	2	1	0	0	0	0	0	0	0	0	0	0	0	0	1	2	2	0	0	0	0	1	1	1	1	1	1	1	1	1	0	1	1	1	1	0	1
419	2	<25	1	2	9000	2	1	0	2	2	2	5	1	1	0	0	0	0	0	0	0	0	0	0	0	0	1	17	5	0	45	0	0	1	1	1	1	1	1	1	1	1	0	1	0	1	1	0	0
420	2	<25	1	2	8000	2	1	0	4	2	2	5	2	2	1	0	0	0	0	0	0	0	0	0	0	0	1	17	6	0	27	0	0	0	1	2	2	2	1	1	1	1	0	1	0	1	1	0	0
421	2	<25	1	2	8000	2	1	0	2	4	2	5	3	1	0	0	0	0	0	0	0	0	0	0	0	0	1	0	1	0	10	0	0	0	1	2	1	1	1	1	1	1	0	1	0	1	1	0	0
422	2	<25	1	1	7000	2	1	0	2	2	2	5	2	2	0	0	0	0	0	0	0	0	0	0	0	1	1	0	8	0	27	0	0	0	1	1	1	1	1	1	1	1	0	1	0	1	1	0	0
423	1	25-40	1	1	9000	2	1	0	2	1	2	5	2	1	1	0	0	0	0	0	0	0	0	0	0	0	1	1	0	0	1	0	0	1	1	1	1	1	1	1	1	1	0	1	0	1	1	0	0
424	1	25-40	2	2	8000	2	1	0	2	2	2	5	4	2	0	0	0	0	0	0	0	0	1	0	0	0	1	0	5	0	27	0	0	0	1	2	2	2	2	2	2	0	0	1	0	1	1	0	0
425	2	<25	1	2	6000	2	1	0	2	2	2	3	1	1	0	0	0	0	0	0	0	0	0	0	0	0	1	0	5	0	20	0	0	1	1	1	1	1	1	1	1	1	0	1	0	1	1	0	0
426	1	25-40	1	1	8000	2	1	0	2	1	2	1	2	1	1	0	0	0	0	0	0	0	0	0	0	0	1	0	3	0	15	0	0	0	1	2	2	2	1	1	1	1	0	1	0	1	1	0	0
427	2	<25	1	2	5000	2	1	0	2	2	2	5	2	1	0	0	0	0	0	0	0	0	0	0	0	0	1	0	0	0	0	0	0	1	1	1	1	1	1	1	1	1	0	1	1	1	1	0	1
428	2	<25	1	3	6000	2	1	0	2	2	2	5	2	1	0	0	0	0	0	0	0	0	0	0	0	0	1	0	4	0	0	0	0	1	1	1	1	1	1	1	1	1	0	1	1	1	1	0	1
429	2	25-40	2	3	7500	2	1	0	2	1	2	5	3	1	0	0	0	0	0	0	0	0	0	0	0	0	1	0	20	0	0	0	0	1	1	1	1	1	1	1	1	1	0	1	1	1	1	0	1
430	2	<25	1	1	5000	2	1	0	2	2	2	5	2	1	0	0	0	0	0	0	0	0	0	0	0	0	1	0	6	0	0	0	0	1	1	1	1	1	1	1	1	1	0	1	1	1	1	0	0
431	2	25-40	1	4	7000	2	1	0	2	2	2	5	2	1	0	0	0	0	0	0	0	0	0	0	0	0	1	10	10	0	0	0	0	1	1	1	1	1	1	1	1	1	0	1	1	1	1	0	1
432	1	25-40	2	1	6000	2	1	0	3	1	2	1	10	1	0	0	0	0	0	0	0	0	0	0	0	0	1	0	12	0	0	0	0	1	1	1	1	1	1	1	1	1	0	1	1	1	1	0	1
433	2	<25	1	1	6500	2	1	0	2	2	2	5	2	1	0	0	0	0	0	0	0	0	0	0	0	0	1	0	8	0	0	0	0	1	1	1	1	1	2	2	1	1	0	1	1	1	1	0	1
434	2	25-40	1	2	9000	2	1	0	2	2	2	3	5	1	0	0	0	0	0	0	0	0	0	0	0	0	1	1	2	0	0	0	0	1	1	1	1	1	1	1	1	1	0	1	1	1	1	0	1
435	2	>41	2	1	3000	2	1	0	2	2	2	3	8	2	0	0	0	0	0	0	0	0	0	0	0	1	1	0	2.5	0	0	0	0	0	1	2	1	2	1	1	1	1	0	1	1	1	1	0	1
436	2	<25	1	2	3000	2	1	0	2	1	2	5	4	1	0	0	0	0	0	0	0	0	0	0	0	0	1	0	2.5	0	0	0	0	1	1	1	1	1	1	1	1	1	0	1	1	1	1	0	1
437	2	<25	1	2	4000	2	1	0	2	2	2	5	3	2	0	0	0	0	0	0	0	0	0	0	0	1	1	0	2.5	0	0	0	0	0	1	2	2	2	1	1	1	1	0	1	1	1	1	0	1
438	2	<25	1	2	8000	2	1	0	2	2	2	5	3	1	0	0	0	0	0	0	0	0	0	0	0	0	1	0	6	0	0	0	0	1	1	1	1	1	1	1	1	1	0	1	1	1	1	0	1
439	2	25-40	1	3	6000	2	1	0	2	2	2	5	2	1	0	0	0	0	0	0	0	0	0	0	0	0	1	0	15	0	0	0	0	1	1	1	1	1	1	1	1	1	0	1	1	1	1	0	1
440	1	>41	2	2	3000	2	1	0	3	2	2	3	10	1	0	0	0	0	0	0	0	0	0	0	0	0	1	1	8	0	0	0	0	1	1	1	1	1	1	1	1	1	0	1	1	1	1	0	1
441	1	25-40	2	4	7000	2	1	0	3	2	2	3	8	1	0	0	0	0	0	0	0	0	0	0	0	0	1	0	6	0	0	0	0	1	1	1	1	1	1	1	1	1	0	1	1	1	1	0	1
442	2	<25	1	1	4500	2	1	0	2	2	2	5	3	1	0	0	0	0	0	0	0	0	0	0	0	0	1	12	12	0	0	0	0	1	1	1	1	1	1	1	1	1	0	1	1	1	1	0	1
443	2	<25	1	2	3000	2	1	0	2	1	2	5	2	1	0	0	0	0	0	0	0	0	0	0	0	0	1	0	25	0	0	0	0	1	1	1	1	1	1	1	1	1	0	1	1	1	1	0	1
444	2	<25	1	2	3000	2	1	0	2	2	2	5	2	2	0	0	0	0	0	0	0	0	0	0	0	1	1	0	2.5	0	0	0	0	0	1	2	2	2	1	1	1	1	0	0	1	1	1	0	1
445	2	25-40	2	2	4000	2	1	0	3	1	2	2	2	2	1	0	0	0	0	0	0	0	0	0	1	0	1	0	1	0	15	0	0	0	1	2	2	2	2	2	1	1	0	0	0	1	1	0	0
446	2	<25	1	2	3000	2	1	0	2	2	2	5	2	1	0	0	0	0	0	0	0	0	0	0	0	0	1	0	2.5	0	0	0	0	1	1	1	1	1	1	1	1	1	0	0	1	1	1	0	1
447	2	<25	1	2	5000	2	1	0	2	2	2	5	4	1	0	0	0	0	0	0	0	0	0	0	0	0	1	2	3	0	0	0	0	1	1	1	1	1	1	1	1	1	0	0	1	1	1	0	1
448	1	25-40	1	2	9000	2	1	0	2	2	2	5	3	1	0	0	0	0	0	0	0	0	0	0	0	0	1	0	2	0	0	0	0	1	1	1	1	1	1	1	1	1	0	0	1	1	1	0	1
449	1	<25	1	3	6000	2	1	0	2	2	2	5	2	2	0	0	0	0	0	0	0	0	0	0	0	1	1	0	10	0	0	0	0	0	1	2	1	1	1	1	1	1	0	1	1	1	1	0	1
450	2	<25	1	3	6000	2	1	0	2	1	2	5	2	1	0	0	0	0	0	0	0	0	0	0	0	0	1	0	4	0	0	0	0	1	1	1	1	1	1	1	1	1	0	0	1	1	1	0	1
451	2	25-40	1	3	4000	2	1	0	2	1	2	5	3	1	0	0	0	0	0	0	0	0	0	0	0	0	1	1	6	0	0	0	0	1	1	1	1	1	1	1	1	1	0	0	1	1	1	0	1
452	2	25-40	2	2	7000	2	1	0	3	2	2	3	6	1	0	0	0	0	0	0	0	0	0	0	0	0	1	15	10	0	0	0	0	1	1	1	1	1	1	1	1	1	0	0	1	1	1	0	1
453	2	<25	1	3	3000	2	1	0	2	1	2	5	2	1	0	0	0	0	0	0	0	0	0	0	0	0	1	0	2	0	0	0	0	1	1	1	1	1	1	1	1	1	0	0	1	1	1	0	1
454	2	<25	2	3	3500	2	1	0	3	2	2	3	4	1	0	0	0	0	0	0	0	0	0	0	0	0	1	1	2	0	0	0	0	1	1	1	1	1	1	1	1	1	0	0	1	1	1	0	1
455	2	<25	1	3	9000	2	1	0	2	1	2	6	3	1	0	0	0	0	0	0	0	0	0	0	0	0	1	5	15	0	0	0	0	1	1	1	1	1	1	1	1	1	0	0	1	1	1	0	1
456	2	<25	1	2	4000	2	1	0	2	2	2	3	4	1	0	0	0	0	0	0	0	0	0	0	0	0	1	5	7	0	0	0	0	1	1	1	1	1	1	1	1	1	0	0	1	1	1	0	1
457	2	>41	2	1	6000	2	1	0	3	2	2	3	4	1	0	0	0	0	0	0	0	0	0	0	0	0	1	10	5	0	0	0	0	1	1	1	1	1	1	1	1	1	0	0	1	1	1	0	1
458	2	<25	2	4	3000	2	1	0	3	2	2	3	4	1	0	0	0	0	0	0	0	0	0	0	0	0	1	0	10	0	0	0	0	1	1	1	1	1	1	1	1	1	0	0	1	1	1	0	1
459	2	25-40	2	2	7000	2	1	0	3	2	2	3	14	1	0	0	0	0	0	0	0	0	0	0	0	0	1	1	2	0	0	0	0	1	1	1	1	1	1	1	1	1	0	0	1	1	1	0	1
460	2	>41	2	1	9000	2	1	0	3	2	2	4	4	1	0	0	0	0	0	0	0	0	0	0	0	0	1	0	13	0	0	0	0	1	1	1	1	1	1	1	1	1	0	0	1	1	1	0	1
461	2	25-40	2	2	9000	2	1	0	3	2	2	4	4	2	0	1	0	0	0	0	0	0	0	0	0	0	1	1	13	0	0	0	0	0	1	2	1	1	1	1	1	1	0	0	1	1	1	0	1
462	2	25-40	2	2	6000	2	1	0	3	2	2	4	2	1	0	0	0	0	0	0	0	0	0	0	0	0	1	3	5	0	0	0	0	1	1	1	1	1	1	1	1	1	0	0	1	1	1	0	1
463	2	25-40	2	1	9000	2	1	0	3	2	2	4	3	1	0	0	0	0	0	0	0	0	0	0	0	0	1	0	12	0	0	0	0	0	1	2	1	1	1	1	1	1	0	0	1	1	1	0	1
464	2	25-40	2	2	9000	2	1	0	3	2	2	4	3	2	0	0	0	0	0	0	0	0	0	0	0	1	1	0	6	0	0	0	0	0	1	2	1	1	1	1	1	1	0	0	1	1	1	0	1
465	2	25-40	4	2	9000	2	1	0	1	2	2	4	15	1	0	0	0	0	0	0	0	0	0	0	0	0	1	0	5	0	0	0	0	1	1	1	1	1	1	1	1	1	0	0	1	1	1	0	1
466	1	>41	1	1	25000	2	1	0	2	2	2	4	2	1	0	0	0	0	0	0	0	0	0	0	0	0	1	0	10	0	0	0	0	1	1	1	1	1	1	1	1	1	0	0	1	1	1	0	1
467	2	<25	1	2	15000	2	1	0	2	1	2	5	3	1	0	0	0	0	0	0	0	0	0	0	0	0	1	0	5	0	0	0	0	1	1	1	1	1	1	1	1	1	0	0	1	1	1	0	1
468	2	25-40	1	2	9000	2	1	0	2	2	2	5	3	1	0	0	0	0	0	0	0	0	0	0	0	0	1	1	1	0	0	0	0	1	1	1	1	1	1	1	1	1	0	0	1	1	1	0	1
469	2	25-40	1	2	3000	2	1	0	2	2	2	5	1	1	0	0	0	0	0	0	0	0	0	0	0	0	1	0	5	0	0	0	0	1	1	1	1	1	1	1	1	1	0	0	1	1	1	0	1
470	2	25-40	2	1	9000	2	1	0	3	2	2	4	15	1	0	0	0	0	0	0	0	0	0	0	0	0	1	0	20	0	0	0	0	1	1	1	1	1	1	1	1	1	0	0	1	1	1	0	0
471	2	25-40	2	2	5000	2	1	0	3	2	2	3	3	1	0	0	0	0	0	0	0	0	0	0	0	0	1	0	2	0	0	0	0	1	1	1	1	1	1	1	1	1	0	0	1	1	1	0	1
472	1	25-40	2	3	25000	2	1	0	2	2	2	4	2	1	0	0	0	0	0	0	0	0	0	0	0	0	1	0	3	0	0	0	0	1	1	1	1	1	1	1	1	1	0	0	1	1	1	0	1
473	2	>41	2	1	7000	2	1	0	3	2	2	3	18	2	0	0	0	0	0	0	0	0	0	0	0	1	1	0	18	0	0	0	0	1	1	1	1	1	1	1	1	1	0	0	1	1	1	0	1
474	1	25-40	2	3	15000	2	1	1	2	2	2	4	5	1	0	0	0	0	0	0	0	0	0	0	0	0	1	0	10	0	0	0	0	1	1	1	1	1	1	1	1	1	0	0	1	1	1	0	1
475	1	<25	1	3	25000	2	1	0	2	2	2	4	2	1	0	0	0	0	0	0	0	0	0	0	0	0	1	0	2	0	0	0	0	1	1	1	1	1	1	1	1	1	0	0	1	1	1	0	1
476	1	<25	1	3	9000	2	1	0	2	2	2	4	2	1	0	0	0	0	0	0	0	0	0	0	0	0	1	0	4	0	0	0	0	1	1	1	1	1	1	1	1	1	0	0	1	1	1	0	1
477	2	>41	2	1	5000	2	1	0	3	2	2	4	12	2	0	0	0	0	0	0	0	0	0	0	0	1	1	0	5	0	0	0	0	0	1	2	1	1	1	1	1	1	0	0	1	1	1	0	1
478	2	25-40	2	2	8000	2	1	0	3	2	2	4	3	2	0	0	0	0	0	0	0	0	0	0	0	1	1	0	12	0	0	0	0	0	1	2	1	1	1	1	1	1	0	0	1	1	1	0	1
479	2	25-40	2	2	9000	2	1	0	3	2	2	4	10	2	0	0	0	0	0	1	0	0	0	0	0	0	1	13	12	0	0	0	0	0	1	2	2	2	1	1	1	1	0	0	1	1	1	0	1
480	2	>41	2	2	8000	2	1	0	3	2	2	4	15	2	0	1	0	0	0	0	0	0	0	0	0	0	1	0	12	0	0	0	0	0	1	2	1	1	1	1	1	1	0	0	1	1	1	0	1
481	2	25-40	2	2	6000	2	1	0	3	2	2	4	13	2	0	0	0	0	0	1	0	0	0	0	0	0	1	13	13	0	0	0	0	0	1	2	2	2	2	2	1	1	0	0	1	1	1	0	1
482	2	>41	2	1	6000	2	1	0	3	2	2	5	11	1	0	0	0	0	0	0	0	0	0	0	0	0	1	0	3	0	0	0	0	1	1	1	1	1	1	1	1	1	0	0	0	1	1	0	0
483	2	<25	1	4	5000	2	1	0	2	2	2	5	2	2	0	0	0	0	0	0	0	0	0	0	0	1	1	10	4	0	4	0	0	0	1	2	1	1	1	1	1	1	0	0	1	1	1	0	1
484	2	25-40	2	2	5000	2	1	0	2	2	2	3	10	2	0	0	0	0	0	0	0	0	0	0	1	0	1	15	14	0	2	0	0	0	1	2	2	4	1	1	1	1	0	0	1	1	1	0	1
485	2	<25	2	2	9000	2	1	0	2	2	2	5	6	2	0	0	0	0	0	0	0	0	0	0	1	0	1	1	2	0	0	0	0	1	1	1	1	1	1	1	1	1	0	0	1	1	1	0	1
486	2	<25	1	2	9000	2	1	0	2	2	2	5	3	1	0	0	0	0	0	0	0	0	0	0	0	0	1	1	2	0	0	0	0	1	1	1	1	1	1	1	1	1	0	0	1	1	1	0	1
487	2	25-40	2	3	9000	2	1	0	2	2	2	5	13	2	0	0	0	0	0	0	0	0	0	0	1	0	1	1	2	0	0	0	0	1	1	1	1	1	1	1	1	1	0	0	1	1	1	0	1
488	1	25-40	2	3	25000	2	1	0	3	1	2	5	12	2	0	0	0	0	0	0	0	0	0	0	0	1	1	1	12	0	1	0	0	0	1	2	2	2	1	1	1	1	0	0	1	1	0	0	1
489	1	25-40	1	1	7500	2	1	0	2	2	2	5	3	1	0	0	0	0	0	0	0	0	0	0	0	0	1	0	4	0	0	0	0	1	1	1	1	1	1	1	1	1	0	0	1	1	1	0	1
490	2	<25	1	1	6000	2	1	0	2	2	2	3	3	1	0	0	0	0	0	0	0	0	0	0	0	0	1	5	8	0	0	0	0	1	1	1	1	1	1	1	1	1	0	0	1	1	1	0	1
491	2	25-40	2	1	7000	2	1	0	3	2	2	3	2	2	0	0	0	0	0	0	0	0	0	0	1	0	2	0	4	0	0	0	0	0	1	2	1	1	2	2	2	0	0	0	1	1	1	0	1
492	2	>41	2	1	6000	2	1	0	3	2	2	1	15	2	1	0	0	0	0	0	0	0	0	0	0	0	1	0	4	0	0	0	0	0	1	2	2	2	2	2	2	0	0	0	0	1	1	0	0
493	2	25-40	2	2	7000	2	1	0	3	2	2	1	1	1	0	0	0	0	0	0	0	0	0	0	0	0	1	2	3	0	0	0	0	0	1	1	1	1	1	1	1	1	0	0	0	1	1	0	0
494	2	25-40	2	1	6000	2	1	0	3	1	2	1	5	1	0	0	0	0	0	0	0	0	0	0	0	0	1	3	0	0	8	0	0	0	1	1	1	1	2	2	1	1	0	0	0	1	1	0	0
495	2	<25	2	3	7000	2	1	0	3	1	2	3	5	1	0	0	0	0	0	0	0	0	0	0	0	0	1	0	5	0	0	0	0	1	1	1	1	1	1	1	1	1	0	0	1	1	1	0	1
496	2	>41	1	1	2500	2	1	0	2	1	2	3	7	2	0	0	0	0	0	0	0	0	0	0	0	1	1	11	10	0	2	0	0	0	1	2	1	1	1	1	1	1	0	0	1	1	1	2	1
497	2	<25	2	1	7000	2	1	0	3	2	2	3	5	1	0	0	0	0	0	0	0	0	0	0	0	0	1	0	14	0	0	0	0	1	1	1	1	1	1	1	1	1	0	0	1	1	1	0	1
498	2	25-40	2	2	4000	2	1	0	3	1	2	3	10	2	0	0	0	0	0	0	0	0	0	0	0	1	1	15	4	0	0	0	0	0	1	2	1	1	1	1	1	1	0	0	1	1	1	0	1
499	2	25-40	2	2	25000	2	1	0	3	2	2	1	5	2	0	0	0	0	0	0	0	0	0	0	0	1	1	0	1	0	0	0	0	1	1	1	1	1	1	1	2	0	0	0	1	1	1	0	1
500	2	>41	2	2	2000	2	1	0	3	2	2	1	2	2	0	0	0	0	0	0	0	0	0	0	0	1	1	0	15	0	0	0	0	0	1	2	2	2	1	1	1	1	0	0	1	1	1	0	1
501	2	25-40	2	3	5000	2	1	0	3	2	2	3	5	1	0	0	0	0	0	0	0	0	0	0	0	0	1	3	3	0	0	0	0	1	1	1	1	1	1	1	1	1	0	0	1	1	1	0	1
502	2	25-40	2	2	3000	2	1	0	3	1	2	3	2	2	0	0	0	0	0	0	0	0	0	0	0	1	1	5	5	0	0	0	0	0	1	2	1	1	1	1	1	1	0	0	1	1	1	0	1
503	1	25-40	2	2	25000	2	1	0	3	2	2	1	12	1	0	0	0	0	0	0	0	0	0	0	0	0	1	0	12	0	0	0	0	1	1	1	1	1	1	1	1	1	0	0	1	1	1	0	1
504	1	25-40	1	1	9000	2	1	0	2	2	2	3	15	2	0	0	0	0	0	0	0	0	1	0	0	0	1	0	12	0	0	0	0	0	1	2	1	1	2	2	1	1	0	0	1	1	1	0	1
505	2	<25	1	1	6000	2	1	0	2	2	2	3	2	1	0	0	0	0	0	0	0	0	0	0	0	0	1	0	4	0	0	0	0	0	1	1	2	2	1	1	1	1	0	0	1	1	1	0	1
506	2	25-40	4	4	4500	2	1	0	2	2	2	3	7	2	0	0	0	0	0	0	0	0	0	0	0	1	1	0	2	0	0	0	0	0	1	2	2	2	2	2	2	0	0	0	1	1	1	0	1
507	2	<25	2	3	6500	2	1	0	3	1	2	3	5	1	0	0	0	0	0	0	0	0	0	0	0	0	1	0	2	0	0	0	0	1	1	1	1	1	1	1	1	1	0	0	1	1	1	0	1
508	2	>41	2	1	5000	2	1	0	3	2	2	1	15	1	0	0	0	0	0	0	0	0	0	0	0	0	1	0	4	0	0	0	0	1	1	1	1	1	1	1	1	1	0	0	1	1	1	0	1
509	2	25-40	1	3	9000	2	1	0	2	2	2	5	4	1	0	0	0	0	0	0	0	0	0	0	0	0	1	0	2	0	0	0	0	1	1	1	1	1	1	1	1	1	0	0	1	1	1	0	1
510	2	<25	1	3	9000	2	1	0	2	1	2	5	2	1	0	0	0	0	0	0	0	0	0	0	0	0	1	0	2	0	0	0	0	1	1	1	1	1	1	1	1	1	0	0	1	1	1	0	1
511	2	<25	1	3	9000	2	1	0	2	2	2	5	1	1	0	0	0	0	0	0	0	0	0	0	0	0	1	0	2	0	0	0	0	1	1	1	1	1	1	1	1	1	0	0	1	1	1	0	1
512	2	25-40	1	1	9000	2	1	0	2	2	2	5	3	2	0	0	0	0	0	0	0	0	0	0	0	1	1	0	4	0	0	0	0	0	1	2	2	2	2	2	2	0	0	0	1	1	1	0	1
513	2	25-40	2	2	7500	2	1	0	2	1	2	6	2	1	0	0	0	0	0	0	0	0	0	0	0	0	1	0	0	20	0	0	0	0	1	1	1	1	1	1	1	1	0	0	0	1	1	0	0
514	2	25-40	1	1	6000	2	1	0	2	2	2	5	4	1	0	0	0	0	0	0	0	0	0	0	0	0	1	0	0	4	0	0	0	0	1	1	1	1	1	1	1	1	0	0	0	1	1	0	0
515	2	<25	1	1	6000	2	1	0	2	2	2	5	3	2	0	0	0	0	0	0	0	0	0	0	0	0	1	0	0	4	0	0	0	0	1	1	1	1	1	1	1	1	0	0	1	1	1	0	0
516	2	<25	1	3	4000	2	1	0	2	2	2	5	2	1	0	0	0	0	0	0	0	0	0	0	0	0	1	0	2	5	0	0	0	0	1	1	1	1	1	1	1	1	0	0	0	1	1	0	0
517	1	25-40	2	4	7000	2	1	0	3	1	2	3	15	1	0	0	0	0	0	0	0	0	0	0	0	0	1	0	4	4	0	0	0	0	1	1	1	1	1	1	1	1	0	0	1	1	1	0	1
518	2	<25	1	1	9000	2	1	0	2	2	2	5	3	1	0	0	0	0	0	0	0	0	0	0	0	0	1	0	0	6	0	0	0	0	1	1	1	1	1	1	1	1	0	0	0	1	1	0	0
519	2	<25	1	2	3500	2	1	0	2	2	2	3	1	1	0	0	0	0	0	0	0	0	0	0	0	0	1	0	0	17	0	0	0	0	1	1	1	1	1	1	1	1	0	0	0	1	1	0	0
520	2	25-40	2	2	6000	2	1	0	3	2	2	1	8	1	0	0	0	0	0	0	0	0	0	0	0	0	1	0	0	15	0	0	0	0	1	1	1	1	1	1	1	1	0	0	0	1	1	0	0
521	2	25-40	2	2	8000	2	1	0	2	2	2	5	2	1	0	0	0	0	0	0	0	0	0	0	0	0	1	0	0	2	0	0	0	0	1	1	1	1	1	1	2	1	0	0	0	1	1	0	0
522	1	25-40	2	4	25000	2	1	0	2	2	2	5	2	1	0	0	0	0	0	0	0	0	0	0	0	0	1	0	0	2	0	0	0	0	1	1	1	1	1	2	2	1	0	0	0	1	1	0	0
523	2	25-40	2	3	25000	2	1	0	3	2	2	3	5	1	0	0	0	0	0	0	0	0	0	0	0	0	1	0	0	25	0	0	0	0	1	1	2	1	1	1	1	1	0	0	0	0	0	0	0
524	1	>41	2	1	3000	2	1	0	3	2	2	3	2	2	0	0	0	0	0	0	1	0	0	0	0	0	2	1	0	1	0	0	0	0	1	2	2	2	2	1	1	1	0	0	0	0	0	0	0
525	2	25-40	2	1	4500	2	1	0	3	2	2	3	8	1	0	0	0	0	0	0	0	0	0	0	0	0	1	0	4	25	0	0	0	0	1	1	2	1	2	1	1	1	1	0	0	0	0	0	1
526	2	25-40	2	1	4000	2	1	0	3	2	2	3	10	1	0	0	0	0	0	0	0	0	0	0	0	0	1	0	3	16	0	2	0	0	1	1	1	1	1	1	1	1	0	0	0	1	1	0	0
527	1	<25	1	2	4000	2	1	0	2	2	2	5	5	1	0	0	0	0	0	0	0	0	0	0	0	0	1	0	0	2	0	0	0	0	1	1	1	1	1	1	1	1	0	0	0	1	1	0	0
528	1	>41	2	1	3000	2	1	0	3	2	2	1	15	1	0	0	0	0	0	0	0	0	0	0	0	0	1	0	0	5	0	0	0	0	1	1	1	1	1	1	1	1	0	0	0	1	1	0	0
529	2	25-40	1	1	4500	2	1	0	3	2	2	3	14	1	0	0	0	0	0	0	0	0	0	0	0	0	1	0	0	20	0	0	0	0	1	1	1	1	1	1	1	1	0	0	0	1	1	0	0
530	2	>41	2	2	4000	2	1	0	3	2	2	3	12	2	0	1	0	0	0	0	0	0	0	0	0	0	2	0	0	10	0	0	0	1	1	2.1	2	2.2	2	2.3	2	1	0	0	0	1	1	0	0
531	2	<25	1	2	5000	2	1	0	3	2	2	5	5	1	0	0	0	0	0	0	0	0	0	0	0	0	1	0	0	5	0	0	0	1	1	1	1	1	1	1	1	1	0	0	0	1	1	0	0
532	2	<25	1	3	6000	2	1	0	2	2	2	5	10	1	0	0	0	0	0	0	0	0	0	0	0	0	1	0	0	6	0	0	0	1	1	1	1	1	1	1	1	1	0	0	0	1	1	0	0
533	2	25-40	2	2	5000	2	1	0	3	2	2	1	12	1	0	0	0	0	0	0	0	0	0	0	0	0	1	1	0	1	0	5	0	1	1	1	2	2	2	1	2	1	0	0	0	0	1	0	0
534	2	<25	2	3	5000	2	1	0	2	2	2	5	10	1	0	0	0	0	0	0	0	0	0	0	0	0	1	0	1	4	0	0	0	1	1	1	2	2	1	1	1	1	0	0	0	1	1	0	0
535	2	25-40	1	1	6000	2	1	0	2	2	2	5	2	2	1	0	0	0	0	0	0	0	0	0	0	1	1	1	1	4	0	0	0	1	1	1	2	1	1	1	1	1	0	0	0	1	1	0	0
536	2	25-40	1	1	6000	2	1	0	2	2	2	3	2	1	0	0	0	0	0	0	0	0	0	0	0	0	1	1	10	5	0	36	0	1	1	1	2	1	1	1	1	1	0	0	0	0	1	0	0
537	2	25-40	1	1	5000	9	1	0	2	2	2	4	8	1	0	0	0	0	0	0	0	0	0	0	0	0	1	1	10	0	0	15	0	1	1	1	2	1	1	1	1	1	0	0	0	0	1	0	0
538	2	<25	3	1	4000	2	1	0	2	1	2	3	2	1	4	0	0	0	0	0	0	0	0	0	0	0	1	1	10	5	0	26	0	1	1	2.1	2	1	1	1	1	1	0	0	0	0	1	0	0
539	2	<25	1	2	7000	2	1	0	2	1	2	4	3	1	0	0	0	0	0	0	0	0	0	0	0	0	1	1	3	7	0	40	0	1	1	2	1	1	1	1	1	1	0	0	0	0	1	0	0
540	1	25-40	2	1	8000	2	1	0	3	1	2	4	6	1	0	0	0	0	0	0	0	0	0	0	0	0	1	1	0	5	38	0	0	1	1	2	2	1	1	1	1	1	0	0	0	0	1	0	0
541	2	25-40	2	1	9000	2	1	0	2	1	2	4	3	1	0	0	0	0	0	0	0	0	0	0	0	0	1	1	0	6	0	17	0	1	1	1	2	1	1	1	1	1	0	0	0	0	1	0	0
542	2	<25	1	1	6000	2	1	0	2	2	2	5	2	1	0	0	0	0	0	0	0	0	0	0	0	0	1	1	0	3	0	10	0	1	1	1	2	1	1	1	1	1	0	0	0	0	1	0	0
543	2	<25	2	2	5000	2	1	0	3	2	2	1	5	2	1	0	0	0	0	0	0	0	0	0	1	0	1	1	3	7	0	30	0	1	1	1	2	1	2	2	2	1	0	0	0	0	1	0	0
544	1	<25	1	3	9000	2	1	0	4	1	2	5	1	1	0	0	0	0	0	0	0	0	0	0	0	0	1	1	5	5	0	5	0	1	1	1	1	1	1	1	1	1	0	0	0	0	1	0	0
545	2	<25	2	1	6000	2	1	0	2	2	2	3	4	1	0	0	0	0	0	0	0	0	0	0	0	0	1	1	2	6	0	47	0	1	1	1	1	1	1	1	1	1	0	0	0	0	1	0	0
546	2	25-40	2	2	5000	2	1	0	3	2	2	3	20	2	1	0	0	0	0	0	0	1	0	0	0	0	1	1	0	0	0	20	0	1	1	1	2	1	2	2	2	0	0	0	0	0	1	0	0
547	1	>41	2	1	5000	2	1	0	3	2	2	1	20	2	0	0	0	0	0	0	0	0	1	0	0	0	1	1	1	6	0	30	0	0	1	2	2	2	2	2	2	1	1	0	0	0	1	0	0
548	2	<25	1	6	6000	2	1	0	4	1	2	4	2	1	0	0	0	0	0	0	0	0	0	0	0	0	1	1	5	10	0	13	0	1	1	1	1	1	1	1	1	1	0	0	0	0	1	0	0
549	1	>41	2	1	6000	2	1	0	3	2	2	1	10	1	0	0	0	0	0	0	0	0	0	0	0	0	1	1	17	5	0	30	0	1	1	2	2	1	1	1	1	1	0	0	0	0	1	0	0
550	2	25-40	1	1	9000	2	1	0	2	2	2	3	8	1	1	0	0	0	0	0	0	0	0	0	0	0	1	1	0					1	1	1	1	1	1	2	1	1	0	0	0	0	1	0	0
551	2	25-40	2	2	4500	2	1	0	3	2	2	1	8	1	0	0	0	0	0	0	0	0	0	0	0	0	1	1	3	5	0	30	0	1	1	2	2	1	1	1	1	1	0	0	0	0	1	0	0
552	2	>41	2	1	3500	2	1	0	3	2	2	1	8	2	1	0	0	0	0	0	0	0	0	0	0	0	1	1	17	10	0	17	0	1	1	1	2	2	2	2	2	1	0	0	0	0	1	0	0
553	2	<25	1	2	8000	2	1	0	2	2	2	3	3	1	0	0	0	0	0	0	0	0	0	0	0	0	1	1	0	6	0	30	0	1	1	2	2	1	1	1	1	1	0	0	0	0	1	0	0
554	2	25-40	1	2	6000	2	1	0	2	2	2	3	3	1	0	0	0	0	0	0	0	0	0	0	0	0	1	1	5	3	0	10	0	1	1	2	2	1	1	1	1	1	0	0	0	0	1	0	0
555	1	25-40	2	1	8000	2	1	0	2	2	2	3	3	1	0	0	0	0	0	0	0	0	0	0	0	0	1	1	0	10	0	17	0	1	1	2	1	1	1	1	1	1	0	0	0	0	1	0	0
556	2	25-40	1	2	3000	2	1	0	2	2	2	5	2	1	0	0	0	0	0	0	0	0	0	0	0	0	1	1	1	3	0	0	0	1	1	1	1	1	1	1	1	1	0	0	0	1	1	0	0
557	2	25-40	2	1	5000	2	1	0	3	2	2	1	5	2	0	0	0	0	0	0	0	0	0	1	0	0	1	1	0	18	0	0	0	1	1	1	2	1	1	2	2	1	0	0	0	0	1	0	0
558	2	<25	1	2	9000	2	1	0	2	2	2	5	3	2	1	0	0	0	0	0	0	0	0	0	0	1	1	1	0	23	0	0	0	1	1	2.1	2	2.2	2	2.3	2	1	0	0	0	1	1	0	0
559	2	25-40	1	2	9000	2	1	0	2	2	2	5	3	1	0	0	0	0	0	0	0	0	0	0	0	0	1	0	23	0	0	0	0	1	1	1	1	1	1	1	1	1	0	0	0	1	1	0	0
560	2	25-40	2	3	6000	2	1	0	2	1	2	5	3	1	0	0	0	0	0	0	0	0	0	0	0	0	1	0	1	4	0	0	0	1	1	1	1	1	1	1	1	1	0	0	0	1	1	0	0
561	1	25-40	1	4	6000	2	1	0	2	1	2	3	15	1	0	0	0	0	0	0	0	0	0	0	0	0	1	0	0	25	0	0	0	1	1	2	2	1	1	1	1	1	0	0	0	1	1	0	0
562	2	>41	2	1	3000	2	1	0	2	2	2	3	4	1	0	0	0	0	0	0	0	0	0	0	0	0	1	0	0	3	0	0	0	1	1	2	2	1	1	1	1	1	0	0	0	1	1	0	0
563	2	25-40	2	1	6000	2	1	0	3	2	2	3	5	1	0	0	0	0	0	0	0	0	0	0	0	0	1	0	1	13	0	0	0	1	1	1	1	1	1	1	1	1	0	0	0	1	1	0	0
564	2	25-40	2	3	4000	2	1	0	2	2	2	3	3	2	0	0	0	0	0	0	0	0	0	0	0	1	2	1	0	15	0	0	0	1	1	2	2	2	2	2	2	1	0	0	0	1	1	0	0
565	1	<25	1	1	9000	2	1	0	2	2	2	5	1	1	0	0	0	0	0	0	0	0	0	0	0	0	1	1	0	3	0	3	0	1	1	1	1	1	1	1	1	1	0	0	0	0	1	0	0
566	1	25-40	1	2	9000	2	1	0	2	2	2	3	3	1	0	0	0	0	0	0	0	0	0	0	0	0	1	1	5	6	0	10	0	1	1	2	1	1	1	1	1	1	0	0	0	0	1	0	0
567	2	<25	1	2	9000	2	1	0	2	1	2	5	3	1	0	0	0	0	0	0	0	0	0	0	0	0	1	1	3	5	0	6	0	1	1	1	1	1	1	1	1	1	0	0	0	0	1	0	0
568	2	<25	1	1	8000	2	1	0	2	1	2	5	2	1	0	0	0	0	0	0	0	0	0	0	0	0	1	1	2	3	0	5	0	1	1	1	1	1	1	1	1	1	0	0	0	0	1	0	0
569	2	>41	2	1	3500	2	1	0	3	2	2	1	5	1	0	0	0	0	0	0	0	0	0	0	0	0	1	1	0	0	0	0	0	1	1	2	2	2	2	2	2	0	0	0	0	0	1	0	0
570	2	25-40	2	1	3000	2	1	0	3	1	2	2	2	1	0	0	0	0	0	0	0	0	0	0	0	0	1	1	2	3	0	10	0	1	1	1	1	1	1	1	1	1	0	0	0	0	1	0	0
571	2	>41	2	1	3500	2	1	0	3	2	2	2	4	2	0	0	0	0	0	0	0	1	0	0	0	0	1	1	15	10	0	40	0	1	1	2	2	2	2	1	1	1	0	0	0	0	1	0	0
572	1	>41	2	1	5000	2	1	0	3	2	2	1	4	2	0	1	0	0	0	0	0	0	0	0	0	0	1	1	10	5	0	20	0	1	1	2	2	2	1	2	2	1	0	0	0	0	1	0	0
573	2	>41	2	3	2000	2	1	0	3	2	2	3	6	2	0	0	0	0	0	0	0	0	0	0	0	0	1	1	0	8	0	0	0	1	1	2	2	2	2	2	2	1	0	0	0	1	1	0	0
574	1	<25	1	3	9000	2	1	0	2	1	2	5	4	1	0	0	0	0	0	0	0	0	0	0	0	0	1	0	0	20	0	0	0	1	1	1	1	1	1	1	1	1	0	0	0	1	1	0	0
575	1	25-40	2	4	25000	2	1	0	2	1	2	5	3	1	0	0	0	0	0	0	0	0	0	0	0	0	1	0	0	20	0	0	0	1	1	1	1	1	1	1	1	1	0	0	0	1	1	0	0
576	1	>41	2	4	15000	2	1	0	3	1	2	5	5	1	0	0	0	0	0	0	0	0	0	0	0	0	1	0	1	0	0	0	0	1	1	1	1	1	1	1	1	1	0	0	0	1	1	0	0
577	2	25-40	2	2	3000	2	1	0	3	2	2	3	2	2	0	0	0	0	0	0	0	0	0	0	1	0	1	1	12	1	0	0	0	1	1	2	2	2	2	1	1	1	0	0	0	1	1	0	0
578	2	25-40	2	3	2000	2	1	0	3	2	2	3	5	1	0	0	0	0	0	0	0	0	0	0	0	0	1	0	0	8	0	0	0	1	1	1	1	1	1	2	1	1	0	0	1	1	1	0	0
579	2	>41	2	2	2500	2	1	0	3	2	2	3	5	1	0	0	0	0	0	0	0	0	0	0	0	0	1	0	0	7	0	0	0	1	1	1	1	1	1	2	2	1	0	0	0	1	1	0	0
580	2	>41	2	1	3500	2	1	0	3	2	2	3	6	1	0	0	0	0	0	0	0	0	0	0	0	0	1	0	2	1	0	0	0	1	1	1	1	2	2	2	2	1	0	0	0	1	1	0	0
581	2	25-40	2	1	9000	2	1	0	3	2	2	3	10	2	0	0	0	0	0	0	0	0	0	0	1	1	1	1	8	0	0	0	0	1	1	2	2	2	2	2	2	1	0	0	0	1	1	0	0
582	1	>41	1	1	8000	2	1	0	3	2	2	3	5	1	0	0	0	0	0	0	0	0	0	0	0	0	1	0	0	3	0	0	0	1	1	1	1	1	1	1	1	1	0	0	0	1	1	0	0
583	1	25-40	1	4	9000	2	1	0	2	1	2	5	3	1	0	0	0	0	0	0	0	0	0	0	0	0	1	0	0	2	0	0	0	1	1	1	1	1	1	1	1	1	0	0	0	1	1	0	0
584	1	25-40	1	1	8000	2	1	0	3	2	2	1	5	1	0	0	0	0	0	0	0	0	0	0	0	0	1	1	0	3	0	6	0	1	1	2	2	1	1	1	1	1	0	0	0	0	1	0	0
585	1	25-40	2	1	6000	2	1	0	3	2	2	4	8	2	0	1	0	0	0	0	0	0	0	0	0	0	1	1	3	5	0	45	0	1	1	2	2	2	2	2	2	1	0	0	0	0	1	0	0
586	1	<25	1	1	9000	2	1	0	2	1	2	5	3	1	0	0	0	0	0	0	0	0	0	0	0	0	1	1	4	5	0	3	0	1	1	2	1	1	1	1	1	1	0	0	0	0	1	0	0
587	2	25-40	1	4	3000	2	1	0	2	2	2	5	4	1	0	0	0	0	0	0	0	0	0	0	0	0	1	0	0	10	0	0	0	1	1	1	1	1	1	1	1	1	0	0	0	1	1	0	0
588	2	<25	1	2	3000	2	1	0	2	1	2	5	3	1	0	0	0	0	0	0	0	0	0	0	0	0	1	0	0	10	0	0	0	1	1	1	1	1	1	1	1	1	0	0	0	1	1	0	0
589	2	<25	1	2	3000	2	1	0	2	1	2	6	2	1	0	0	0	0	0	0	0	0	0	0	0	0	1	0	0	10	0	0	0	1	1	1	1	1	1	1	1	1	0	0	0	1	1	0	0
590	2	<25	1	2	9000	2	1	0	2	2	2	3	4	1	0	0	0	0	0	0	0	0	0	0	0	0	1	0	0	11	0	0	0	1	1	1	1	1	1	1	1	1	0	0	0	1	1	0	0
591	2	>41	2	2	6000	2	1	0	3	2	2	3	5	2	0	0	0	0	0	0	0	0	0	0	0	1	1	1	0	15	0	0	0	1	1	1	2	1	1	2	2	1	0	0	0	1	1	0	0
592	2	25-40	2	2	8000	2	1	0	2	1	2	5	3	1	0	0	0	0	0	0	0	0	0	0	0	0	1	1	0	0	0	2	0	1	1	1	1	1	1	1	1	1	0	0	0	0	1	0	0
593	1	25-40	2	2	9000	2	1	0	2	4	2	5	3	1	0	0	0	0	0	0	0	0	0	0	0	0	1	1	3	1	0	1	0	1	1	2	1	1	1	1	1	1	0	0	0	0	1	0	0
594	2	25-40	2	2	6000	2	1	0	3	1	2	3	12	1	0	0	0	0	0	0	0	0	0	0	0	0	1	1	5	5	0	20	0	1	1	2	1	1	1	1	1	1	0	0	0	0	1	0	0
595	1	<25	1	1	9000	2	1	0	2	1	2	5	1	1	0	0	0	0	0	0	0	0	0	0	0	0	1	0	3	3	0	0	0	1	1	1	1	1	1	1	1	1	0	0	0	1	1	0	0
596	2	<25	2	1	5500	2	1	0	3	2	2	3	6	1	0	0	0	0	0	0	0	0	0	0	0	0	1	0	0	2	0	0	0	1	1	1	1	1	1	1	1	1	0	0	0	1	1	0	0
597	2	25-40	1	1	5000	2	1	0	2	2	2	5	5	1	0	0	0	0	0	0	0	0	0	0	0	0	1	0	0	5	0	0	0	1	1	1	1	1	1	1	1	1	0	0	0	1	1	0	0
598	1	<25	2	3	6000	2	1	0	2	1	2	5	3	1	0	0	0	0	0	0	0	0	0	0	0	0	1	0	0	20	0	0	0	1	1	1	1	1	1	1	1	1	0	0	0	1	1	0	0
599	1	<25	5	2	8000	2	1	0	2	2	2	1	8	1	0	0	0	0	0	0	0	0	0	0	0	0	1	1	10	5	0	30	0	1	1	2	2	1	1	1	1	1	0	0	0	0	1	0	0
600	2	25-40	2	1	3000	2	1	0	3	2	2	1	5	2	0	0	0	0	0	0	0	0	0	0	1	0	1	1	0	3	0	36	0	1	1	2	2	2	2	2	2	0	0	0	0	0	1	0	0
601	2	25-40	2	1	6000	2	1	0	2	2	2	3	6	1	0	0	0	0	0	0	0	0	0	0	0	0	1	1	0	16	0	30	0	1	1	2	2	1	2	1	1	1	0	0	0	0	1	0	0
602	1	<25	1	2	9000	2	1	0	2	1	2	5	2	2	0	0	0	0	0	0	0	0	1	0	0	0	1	1	0	0	0	3	0	1	1	2	2	1	1	1	1	1	0	0	0	0	1	0	0
603	2	>41	2	1	5000	2	1	0	3	2	2	1	6	2	0	0	0	0	0	0	0	0	1	0	0	0	1	1	0	5	0	8	0	1	1	2	2	2	2	2	2	0	0	0	0	0	1	0	0
604	2	25-40	1	1	9000	2	1	0	2	1	2	5	2	2	0	0	0	0	0	0	0	0	0	0	1	0	1	1	0	0	0	5	0	1	1	1	2	2	2	2	2	0	0	0	0	0	1	0	0
605	2	>41	2	2	4000	2	1	0	3	2	2	1	25	2	0	0	0	0	0	1	0	0	0	0	0	0	2	1	0	15	0	15	0	1	1	2	1	1	2	1	1	1	0	0	0	0	1	0	0
606	2	>41	2	1	6000	2	1	0	3	2	2	1	10	2	1	0	0	0	0	0	0	0	0	0	0	0	1	1	0	1	0	30	0	1	1	2	1	1	2	2	1	1	0	0	0	0	1	0	0
607	1	25-40	2	1	5000	2	1	0	3	2	2	1	15	2	0	1	0	0	0	0	0	0	0	0	0	0	1	1	0	45	0	0	0	1	1	1	2	2	2	1	1	0	0	0	0	0	1	0	0
608	2	25-40	2	2	5000	2	1	0	3	4	2	5	2	2	0	0	0	0	0	0	0	0	0	0	1	0	1	1	15	16	0	0	0	1	1	2	2	2	2	2	2	1	0	0	0	0	1	0	0
609	2	>41	2	2	4500	2	1	0	3	2	2	1	13	2	0	1	0	0	0	0	0	0	0	0	0	1	1	1	13	2	0	0	0	1	1	2	2	2	2	2	2	0	0	0	1	0	1	0	0
610	2	25-40	2	1	6000	2	1	0	3	2	2	1	5	1	0	0	0	0	0	0	0	0	0	0	0	0	1	1	0	2	0	20	0	1	1	2	2	2	2	1	1	1	0	0	1	0	1	0	0
611	2	25-40	2	2	5000	2	1	0	3	2	2	1	5	1	0	0	0	0	0	0	0	0	0	0	0	0	1	1	0	2	0	20	0	1	1	2	2	2	2	1	1	1	0	0	1	0	1	0	0
612	2	25-40	1	1	8000	2	1	0	2	1	2	5	2	1	0	0	0	0	0	0	0	0	0	0	0	0	1	0	2	4	0	0	0	1	2	1	1	1	1	1	1	1	0	0	1	1	1	0	1
613	1	25-40	2	1	9000	2	1	0	2	1	2	5	3	1	0	0	0	0	0	0	0	0	0	0	0	0	1	0	20	0	0	0	0	1	1	1	1	1	1	1	1	1	0	0	1	1	1	0	1
614	1	25-40	1	2	9000	2	1	0	2	1	2	5	2	1	0	0	0	0	0	0	0	0	0	0	0	0	1	0	20	0	0	0	0	1	1	1	1	1	1	1	1	1	0	0	1	1	1	0	1
615	2	25-40	1	1	9000	2	1	0	2	1	2	5	2	2	0	0	0	0	0	0	0	0	0	0	1	0	1	0	0	0	5	0	0	0	2	2	2	2	2	2	2	0	0	0	0	1	1	0	0
616	1	<25	1	2	9000	2	1	0	4	2	2	4	2	1	0	0	0	0	0	0	0	0	0	0	0	0	1	0	10	2	0	0	0	1	1	1	1	1	1	0	1	1	1	1	0	1	1	0	0
617	2	25-40	2	1	3000	2	1	0	3	2	2	5	6	1	0	0	0	0	0	0	0	0	0	0	0	0	1	0	4	0	0	0	0	1	2	1	1	1	1	1	1	1	0	0	1	1	1	0	1
618	1	25-40	1	1	9000	2	1	0	2	2	2	1	5	2	0	0	0	0	0	0	0	0	0	0	0	1	1	0	7	0	0	0	0	0	1	2	1	2	1	2	1	1	1	1	0	1	1	1	1
619	2	>41	2	1	5000	2	1	0	3	2	2	5	6	2	0	0	0	0	0	0	0	0	0	0	0	0	1	0	7	0	0	0	0	1	1	1	1	1	1	1	1	1	1	1	0	1	1	1	1
620	2	>41	3	1	4000	2	1	0	3	2	2	5	4	2	0	0	0	0	0	0	0	0	0	0	0	0	1	0	7	0	0	0	0	1	1	1	1	1	1	1	1	1	1	1	0	1	1	1	1
621	2	>41	2	1	5000	2	1	0	3	2	2	5	3	2	0	0	0	0	0	0	0	0	0	0	0	0	1	0	7	0	0	0	0	0	1	2	1	2	1	2	1	1	1	1	0	1	1	1	1
[truncated: 136 more columns]
