# Supplementary material for: Accessibility to health services among migrant workers in the Northeast of Thailand
Source: F1000Res. 2017 Jun 22;6:972. [Version 1] doi: 10.12688/f1000research.11651.1 (PMC5615766; doi:10.12688/f1000research.11651.1)
Supplement: Supplementary file 2 [file f1000research-6-12585-s0001.tgz]

Archive with 1 entries (1 files):
- 2999c14c-f60b-4fcb-8187-e99897125d81.doc
